# Supplementary material for: Retinoic acid induced specific changes in the phosphoproteome of C17.2 neural stem cells
Source: J Cell Mol Med. 2024 Mar 20;28(7):e18205. doi: 10.1111/jcmm.18205 (PMC10951872; doi:10.1111/jcmm.18205)
Supplement: Supplementary file 2 — Table S1. [file JCMM-28-e18205-s001.xlsx]

## Sheet: qualitative of summary peptide
Table S1. pS,pT and pY implicate modification in self-renewal group, pS,pT and pY implicate modification in RA-induced group
AccessionsGene		Name	Sequence	Modification
A2A4P0	DHX8	ATP-dependent RNA helicase DHX8	QSMDMpSPIK	Phospho(S)@6;
A2A699	F1712	Protein FAM171A2	RDpSLTSPEDELGAEVGDEAGDKK	Phospho(S)@3;
A2A7S8	K1522	Uncharacterized protein KIAA1522	GpSPSGGSTAETSDTASIR	Phospho(S)@2;
A2AIV2	VIR	Protein virilizer homolog	HADGEKEDQFNGpSPPRPQPR	Phospho(S)@13;
A2AIV2	VIR	Protein virilizer homolog	SFLSEPpSSPGR	Phospho(S)@7;
A2AIV2	VIR	Protein virilizer homolog	SFLSEPSpSPGR	Phospho(S)@8;
A2AJ88	PLPL7	Patatin-like phospholipase domain-containing protein 7	VAAVDDEpSDYQTEYEEELPAIPK	Phospho(S)@8;
A2AJT4	PNISR	Arginine/serine-rich protein PNISR	QRpSPIALPVK	Phospho(S)@3;
A2AJT4	PNISR	Arginine/serine-rich protein PNISR	SKFDpSDEEDEDAENLEAVSSGK	Phospho(S)@5;
A2AN08	UBR4	E3 ubiquitin-protein ligase UBR4	AAPPPPPPPPPLESpSPR	Phospho(S)@15;
A2AN08	UBR4	E3 ubiquitin-protein ligase UBR4	HVTLPSpSPR	Phospho(S)@7;
A2AN08	UBR4	E3 ubiquitin-protein ligase UBR4	RHVTLPSpSPR	Phospho(S)@8;
A2AR02	PPIG	Peptidyl-prolyl cis-trans isomerase G	FRRpSEpTPPHWR	Phospho(S)@4; Phospho(T)@6;
A2AR02	PPIG	Peptidyl-prolyl cis-trans isomerase G	GDKSELNEIKENQRpSPVR	Phospho(S)@15;
A2BH40	ARI1A	AT-rich interactive domain-containing protein 1A	GPpSPSPVGSPASVAQSR	Phospho(S)@3;
A2BH40	ARI1A	AT-rich interactive domain-containing protein 1A	HLTTVEGpTPGTTEQEGPPPDGLPEK	Phospho(T)@8;
A6H619	PHRF1	PHD and RING finger domain-containing protein 1	EVpSPAPATQGESR	Phospho(S)@3;
A6X919	D19L1	Probable C-mannosyltransferase DPY19L1	SpSPPPLSGASEVDAGELGSER	Phospho(S)@2;
A6X919	D19L1	Probable C-mannosyltransferase DPY19L1	SSPPPLpSGASEVDAGELGSER	Phospho(S)@7;
B1AY13	UBP24	Ubiquitin carboxyl-terminal hydrolase 24	VSDQNpSPVLPK	Phospho(S)@6;
B1AZA5	TM245	Transmembrane protein 245	GGPAEAPpSPR	Phospho(S)@8;
B2RQC6	PYR1	CAD protein	ApSDPGLPAEEPK	Phospho(S)@2;
B2RQC6	PYR1	CAD protein	IHRApSDPGLPAEEPK	Phospho(S)@5;
B2RY56	RBM25	RNA-binding protein 25	LGASNpSPGQPNSVK	Phospho(S)@6;
B2RY56	RBM25	RNA-binding protein 25	QEPEpSEEEEEEKQEK	Phospho(S)@5;
B2RY56	RBM25	RNA-binding protein 25	QEPEpSEEEEEEKQEKEEK	Phospho(S)@5;
B9EKI3	TMF1	TATA element modulatory factor	pSATPVNCDQPDILASPTAGSGGHSASGPATEQCEAVENQPK	Phospho(S)@1;
B9EKI3	TMF1	TATA element modulatory factor	SVSEINpSDDELPGK	Phospho(S)@7;
B9ZVR1	B9ZVR1_HUMAN	Microtubule-associated protein OS=Homo sapiens GN=MAP4 PE=2 SV=3	DMEpSPTKLDVTLAK	Phospho(S)@4;
B9ZVR1	B9ZVR1_HUMAN	Microtubule-associated protein OS=Homo sapiens GN=MAP4 PE=2 SV=3	KKPCSETSQIEDTPSSKPTLLANGGHGVEGSDTTGpSPTEFLEEK	Phospho(S)@36;
B9ZVR1	B9ZVR1_HUMAN	Microtubule-associated protein OS=Homo sapiens GN=MAP4 PE=2 SV=3	pSPSTLLPK	Phospho(S)@1;
B9ZVR1	B9ZVR1_HUMAN	Microtubule-associated protein OS=Homo sapiens GN=MAP4 PE=2 SV=3	SPpSTLLPK	Phospho(S)@3;
B9ZVR1	B9ZVR1_HUMAN	Microtubule-associated protein OS=Homo sapiens GN=MAP4 PE=2 SV=3	VGpSLDNVGHLPAGGAVK	Phospho(S)@3;
D2EAC2	ZBED6	Zinc finger BED domain-containing protein 6	SEpSPIPVADQDNPVHAQER	Phospho(S)@3;
D3YXK2	SAFB1	Scaffold attachment factor B1	AETLSGLGDASAAGAAAVSpSAASETGTR	Phospho(S)@20;
D3YXK2	SAFB1	Scaffold attachment factor B1	AETLSGLGDASAAGAAAVSSAApSETGTR	Phospho(S)@23;
D3YXK2	SAFB1	Scaffold attachment factor B1	APpTAALSPEPQDSKEDVK	Phospho(T)@3;
D3YXK2	SAFB1	Scaffold attachment factor B1	APTAALpSPEPQDSK	Phospho(S)@7;
D3YXK2	SAFB1	Scaffold attachment factor B1	APTAALpSPEPQDSKEDVK	Phospho(S)@7;
D3YXK2	SAFB1	Scaffold attachment factor B1	APTAALpSPEPQDSKEDVKK	Phospho(S)@7;
D3YXK2	SAFB1	Scaffold attachment factor B1	DTVNNVDTSSpSDFTMLQEMEEASLEPENEK	Phospho(S)@11;
D3YXK2	SAFB1	Scaffold attachment factor B1	ETLpSGLGDASAAGAAAVSSAApSETGTR	Phospho(S)@4; Phospho(S)@22;
D3YXK2	SAFB1	Scaffold attachment factor B1	ETLSGLGDASAAGAAAVSSAApSETGTR	Phospho(S)@22;
D3YXK2	SAFB1	Scaffold attachment factor B1	MSpSVEEDSDTKR	Phospho(S)@3;
D3YXK2	SAFB1	Scaffold attachment factor B1	pSEPVKEEGSELEQPFAQATSSVGPDR	Phospho(S)@1;
D3YXK2	SAFB1	Scaffold attachment factor B1	pSVVSFDK	Phospho(S)@1;
D3YXK2	SAFB1	Scaffold attachment factor B1	SEPVKEEGpSELEQPFAQATSSVGPDR	Phospho(S)@9;
D3YXK2	SAFB1	Scaffold attachment factor B1	SVVpSFDK	Phospho(S)@4;
D3YXK2	SAFB1	Scaffold attachment factor B1	TAALpSPEPQDSK	Phospho(S)@5;
D3YZP9	CCDC6	Coiled-coil domain-containing protein 6	LDQPVSAPPpSPR	Phospho(S)@10;
E2JF22	PIEZ1	Piezo-type mechanosensitive ion channel component 1	DPQDPSQEPGPDpSPGGSSPPR	Phospho(S)@13;
E2JF22	PIEZ1	Piezo-type mechanosensitive ion channel component 1	TApSELLLDR	Phospho(S)@3;
E9PZM4	CHD2	Chromodomain-helicase-DNA-binding protein 2	LKDEHGLEPApSPR	Phospho(S)@11;
E9Q1P8	I2BP2	Interferon regulatory factor 2-binding protein 2	RKPpSPEPEGEVGPPK	Phospho(S)@4;
E9Q5F9	SETD2	Histone-lysine N-methyltransferase SETD2	KLDEpSPVLKPEFIGHDGR	Phospho(S)@5;
E9Q5F9	SETD2	Histone-lysine N-methyltransferase SETD2	RQELESDSEpSDGELQAR	Phospho(S)@10;
E9Q5F9	SETD2	Histone-lysine N-methyltransferase SETD2	SALSKpSISKNDKFK	Phospho(S)@6;
E9Q5F9	SETD2	Histone-lysine N-methyltransferase SETD2	SKpSPFR	Phospho(S)@3;
E9Q5F9	SETD2	Histone-lysine N-methyltransferase SETD2	TAVPQLpSEGDGYSSENTSR	Phospho(S)@7;
E9Q5F9	SETD2	Histone-lysine N-methyltransferase SETD2	TGpSPTPSNQLNDpSPTFK	Phospho(S)@3; Phospho(S)@13;
E9Q5F9	SETD2	Histone-lysine N-methyltransferase SETD2	TGSPTPSNQLNDpSPTFK	Phospho(S)@13;
E9Q5K9	YTDC1	YTH domain-containing protein 1	GIpSPIVFDR	Phospho(S)@3;
E9Q5K9	YTDC1	YTH domain-containing protein 1	LSSESHHGGpSPIHWVLPAGMSAK	Phospho(S)@10;
E9Q942	SIM13	Small integral membrane protein 13	ELVGDTGpSQEGDNEQPSGpSETEEDPSASPQK	Phospho(S)@8; Phospho(S)@19;
E9Q942	SIM13	Small integral membrane protein 13	ELVGDTGSQEGDNEQPpSGpSETEEDPSASPQK	Phospho(S)@17; Phospho(S)@19;
E9Q942	SIM13	Small integral membrane protein 13	ELVGDTGSQEGDNEQPpSGSETEEDPSASPQK	Phospho(S)@17;
E9Q942	SIM13	Small integral membrane protein 13	ELVGDTGSQEGDNEQPSGpSETEEDPSASPQK	Phospho(S)@19;
E9Q942	SIM13	Small integral membrane protein 13	ELVGDTGSQEGDNEQPSGSEpTEEDPSASPQK	Phospho(T)@21;
F6ZDS4	TPR	Nucleoprotein TPR	GAILSEEELAAMpSPTAAAVAK	Phospho(S)@13;
F6ZDS4	TPR	Nucleoprotein TPR	GIASTSDPPTANIKPTPVVSpTPSK	Phospho(T)@21;
F8VPU2	FARP1	FERM, RhoGEF and pleckstrin domain-containing protein 1	SNGPTPELLASpSPPDNK	Phospho(S)@12;
F8VPU2	FARP1	FERM, RhoGEF and pleckstrin domain-containing protein 1	SPDEATAADQEpSEDDLSASR	Phospho(S)@12;
G5E829	AT2B1	Plasma membrane calcium-transporting ATPase 1	IEDpSEPHIPLIDDTDAEDDAPTK	Phospho(S)@4;
G5E829	AT2B1	Plasma membrane calcium-transporting ATPase 1	IEDpSEPHIPLIDDTDAEDDAPTKR	Phospho(S)@4;
G5E870	TRIPC	E3 ubiquitin-protein ligase TRIP12	SEpSPPAELPSLR	Phospho(S)@3;
O08539	BIN1	Myc box-dependent-interacting protein 1	pSPSPPPDGSPAATPEIR	Phospho(S)@1;
O08539	BIN1	Myc box-dependent-interacting protein 1	SPpSPPPDGSPAATPEIR	Phospho(S)@3;
O08539	BIN1	Myc box-dependent-interacting protein 1	SPSPPPDGpSPAATPEIR	Phospho(S)@9;
O08539	BIN1	Myc box-dependent-interacting protein 1	VNHEPEPASGApSPGATIPK	Phospho(S)@12;
O08553	DPYL2	Dihydropyrimidinase-related protein 2	GLYDGPVCEVSVpTPK	Phospho(T)@13;
O08582	GTPB1	GTP-binding protein 1	LHGGFDpSDCpSEDGEALNGEPELDLTSK	Phospho(S)@7; Phospho(S)@10;
O08582	GTPB1	GTP-binding protein 1	LHGGFDpSDCSEDGEALNGEPELDLTSK	Phospho(S)@7;
O08582	GTPB1	GTP-binding protein 1	LHGGFDSDCpSEDGEALNGEPELDLTSK	Phospho(S)@10;
O08582	GTPB1	GTP-binding protein 1	SPVDSPVPASMFAPEPSpSPGAAR	Phospho(S)@18;
O08582	GTPB1	GTP-binding protein 1	SRpSPVDSPVPASMFAPEPSpSPGAAR	Phospho(S)@3; Phospho(S)@20;
O08582	GTPB1	GTP-binding protein 1	SRSPVDSPVPASMFAPEPSpSPGAAR	Phospho(S)@20;
O08648	M3K4	Mitogen-activated protein kinase kinase kinase 4	ELESGpTEESDEEPTPSPR	Phospho(T)@6;
O08648	M3K4	Mitogen-activated protein kinase kinase kinase 4	ELESGTEEpSDEEPTPSPR	Phospho(S)@9;
O08664	BCL7C	B-cell CLL/lymphoma 7 protein family member C	GAEPpSPGGTPQPSRPGpSPTGPPEVITEDTQPPQLGQER	Phospho(S)@5; Phospho(S)@17;
O08664	BCL7C	B-cell CLL/lymphoma 7 protein family member C	GAEPpSPGGTPQPSRPGSPTGPPEVITEDTQPPQLGQER	Phospho(S)@5;
O08664	BCL7C	B-cell CLL/lymphoma 7 protein family member C	GAEPSPGGTPQPpSRPGSPTGPPEVITEDTQPPQLGQER	Phospho(S)@13;
O08664	BCL7C	B-cell CLL/lymphoma 7 protein family member C	GAEPSPGGTPQPSRPGpSPTGPPEVITEDTQPPQLGQER	Phospho(S)@17;
O08715	AKAP1	A-kinase anchor protein 1, mitochondrial	RLpSEEACPGVLSVAPTVTQPPGR	Phospho(S)@3;
O08784	TCOF	Treacle protein	AAAAAAAAAVAAAAAAAAEESESSEEDSDpSEDEAPAGLPSQ	Phospho(S)@30;
O08784	TCOF	Treacle protein	AAAAAAAAAVAAAAAAAAEESESSEEDSDpSEDEAPAGLPSQVK	Phospho(S)@30;
O08784	TCOF	Treacle protein	ASAVpSPEKAPM	Phospho(S)@5;
O08784	TCOF	Treacle protein	ASAVpSPEKAPMTSK	Phospho(S)@5;
O08784	TCOF	Treacle protein	ETVVEETPpTESpSEDEMVAPSQ	Phospho(T)@9; Phospho(S)@12;
O08784	TCOF	Treacle protein	ETVVEETPTEpSpSEDEMVAPSQ	Phospho(S)@11; Phospho(S)@12;
O08784	TCOF	Treacle protein	GHpSGSSEEpSSDSEEEAAPAASAAQAK	Phospho(S)@3; Phospho(S)@9;
O08784	TCOF	Treacle protein	GHpSGSSEESpSDSEEEAAPAASAAQAK	Phospho(S)@3; Phospho(S)@10;
O08784	TCOF	Treacle protein	GHSGpSSEESSDpSEEEAAPAASAAQAK	Phospho(S)@5; Phospho(S)@12;
O08784	TCOF	Treacle protein	GHSGSSEESSDpSEEEAAPAASAAQAK	Phospho(S)@12;
O08784	TCOF	Treacle protein	KLpSGDLEAGAPK	Phospho(S)@3;
O08784	TCOF	Treacle protein	SAEPLANpTVLASETEEEGNAQALGPTAK	Phospho(T)@8;
O08784	TCOF	Treacle protein	SAEPLANTVLApSETEEEGNAQALGPTAK	Phospho(S)@12;
O08784	TCOF	Treacle protein	SDVDSSpSESEpSEGAAPSTPR	Phospho(S)@7; Phospho(S)@11;
O08784	TCOF	Treacle protein	SDVDSSpSESESEGAAPSTPR	Phospho(S)@7;
O08784	TCOF	Treacle protein	TEDSDSSSEESDpSDTEMPSAQAIK	Phospho(S)@13;
O08784	TCOF	Treacle protein	TVLApSETEEEGNAQALGPTAK	Phospho(S)@5;
O09044	SNP23	Synaptosomal-associated protein 23	ATWGDGGDNpSPSNVVSK	Phospho(S)@10;
O09106	HDAC1	Histone deacetylase 1	AIPEDAIPEEpSGDEDEEDPDKR	Phospho(S)@11;
O09106	HDAC1	Histone deacetylase 1	APGVQMQAIPEDAIPEEpSGDEDEEDPDKR	Phospho(S)@18;
O09106	HDAC1	Histone deacetylase 1	IACEEEFpSDpSDEEGEGGRK	Phospho(S)@8; Phospho(S)@10;
O09106	HDAC1	Histone deacetylase 1	IACEEEFpSDSDEEGEGGRK	Phospho(S)@8;
O09106	HDAC1	Histone deacetylase 1	IACEEEFSDpSDEEGEGGR	Phospho(S)@10;
O09106	HDAC1	Histone deacetylase 1	IACEEEFSDpSDEEGEGGRK	Phospho(S)@10;
O09106	HDAC1	Histone deacetylase 1	MLPHAPGVQMQAIPEDAIPEEpSGDEDEEDPDKR	Phospho(S)@22;
O09106	HDAC1	Histone deacetylase 1	MQAIPEDAIPEEpSGDEDEEDPDKR	Phospho(S)@13;
O09106	HDAC1	Histone deacetylase 1	QAIPEDAIPEEpSGDEDEEDPDKR	Phospho(S)@12;
O09106	HDAC1	Histone deacetylase 1	RIACEEEFSDpSDEEGEGGR	Phospho(S)@11;
O35144	TERF2	Telomeric repeat-binding factor 2	DLVLANLASPSpSPAHK	Phospho(S)@12;
O35188	X3CL1	Fractalkine	SLGpSEEINPVHTDNFQER	Phospho(S)@4;
O35226	PSMD4	26S proteasome non-ATPase regulatory subunit 4	AAAApSAAEAGIATPGTEDSDDALLK	Phospho(S)@5;
O35245	PKD2	Polycystin-2	SLDDpSEEEDDEDSGHSSR	Phospho(S)@5;
O35344	IMA4	Importin subunit alpha-4	NVPQEESLEDpSDVDADFK	Phospho(S)@11;
O35379	MRP1	Multidrug resistance-associated protein 1	GSpSQLDVNEEVEALIVK	Phospho(S)@3;
O35379	MRP1	Multidrug resistance-associated protein 1	TYANAEQDLApSEDDpSVSGSGK	Phospho(S)@11; Phospho(S)@15;
O35379	MRP1	Multidrug resistance-associated protein 1	TYANAEQDLApSEDDSVSGSGK	Phospho(S)@11;
O35379	MRP1	Multidrug resistance-associated protein 1	TYANAEQDLASEDDpSVSGSGK	Phospho(S)@15;
O35379	MRP1	Multidrug resistance-associated protein 1	TYANAEQDLASEDDSVpSGSGK	Phospho(S)@17;
O35379	MRP1	Multidrug resistance-associated protein 1	TYANAEQDLASEDDSVSGpSGK	Phospho(S)@19;
O35492	CLK3	Dual specificity protein kinase CLK3	YRpSPEPDPYLSYR	Phospho(S)@3;
O35691	PININ	Pinin	EAGIVHpSDAEKEQEEEEQKQEMEVK	Phospho(S)@7;
O35691	PININ	Pinin	ESRQEpSDPEDDDVKKPALQSSVVATSK	Phospho(S)@6;
O35691	PININ	Pinin	QEpSDPEDDDVK	Phospho(S)@3;
O35691	PININ	Pinin	QEpSDPEDDDVKKPALQ	Phospho(S)@3;
O35691	PININ	Pinin	QEpSDPEDDDVKKPALQSSVVATSK	Phospho(S)@3;
O35691	PININ	Pinin	QQDpSQPEEVMDVLEMVESVK	Phospho(S)@4;
O35691	PININ	Pinin	REpSRQEpSDPEDDDVKKPALQSSVVATSK	Phospho(S)@3; Phospho(S)@7;
O35691	PININ	Pinin	SLpSPGKENINSQEVEK	Phospho(S)@3;
O35691	PININ	Pinin	SLpSPGKENINSQEVEKESEEK	Phospho(S)@3;
O35691	PININ	Pinin	SLpSPGKENINSQEVEKESEEKEEK	Phospho(S)@3;
O54724	PTRF	Polymerase I and transcript release factor	ATEEPpSGTGpSDELIK	Phospho(S)@6; Phospho(S)@10;
O54724	PTRF	Polymerase I and transcript release factor	ATEEPSGTGpSDELIK	Phospho(S)@10;
O54724	PTRF	Polymerase I and transcript release factor	GSpSPDVHTLLEITEESDAVLVDK	Phospho(S)@3;
O54724	PTRF	Polymerase I and transcript release factor	IVERPYSGFPDASpSEGPEPTQGEAR	Phospho(S)@14;
O54774	AP3D1	AP-3 complex subunit delta-1	HSpSLPTEpSDEDIAPAQR	Phospho(S)@3; Phospho(S)@8;
O54774	AP3D1	AP-3 complex subunit delta-1	HSpSLPTESDEDIAPAQR	Phospho(S)@3;
O54774	AP3D1	AP-3 complex subunit delta-1	HSSLPpTEpSDEDIAPAQR	Phospho(T)@6; Phospho(S)@8;
O54774	AP3D1	AP-3 complex subunit delta-1	HSSLPpTESDEDIAPAQR	Phospho(T)@6;
O54774	AP3D1	AP-3 complex subunit delta-1	HSSLPTEpSDEDIAPAQR	Phospho(S)@8;
O54774	AP3D1	AP-3 complex subunit delta-1	TpTPPPAAAPIPAPSTEELAASTITSPK	Phospho(T)@2;
O54774	AP3D1	AP-3 complex subunit delta-1	VDIITEEMPENALPpSDEDDKD	Phospho(S)@15;
O54774	AP3D1	AP-3 complex subunit delta-1	VDIITEEMPENALPpSDEDDKDPNDPYR	Phospho(S)@15;
O54825	BYST	Bystin	LGPGLPQDGpSDEEDEEWPTLEK	Phospho(S)@10;
O54916	REPS1	RalBP1-associated Eps domain-containing protein 1	LIDLEDSADVGEQPGEVGYSGpSPAEAPPSK	Phospho(S)@22;
O54931	AKAP2	A-kinase anchor protein 2	VKPPPpSPTTEGPSLQPDLAPEEAAGTQRPK	Phospho(S)@6;
O54988	SLK	STE20-like serine/threonine-protein kinase	ATLEQPETDEVEQVSESNpSIEELER	Phospho(S)@19;
O55003	BNIP3	BCL2/adenovirus E1B 19 kDa protein-interacting protein 3	NSTLpSEEDYIER	Phospho(S)@5;
O55022	PGRC1	Membrane-associated progesterone receptor component 1	EGEEPpTVYSDDEEPKDETAR	Phospho(T)@6;
O55022	PGRC1	Membrane-associated progesterone receptor component 1	EGEEPTVYpSDDEEPK	Phospho(S)@9;
O55022	PGRC1	Membrane-associated progesterone receptor component 1	EGEEPTVYpSDDEEPKDETAR	Phospho(S)@9;
O55022	PGRC1	Membrane-associated progesterone receptor component 1	LLKEGEEPTVYpSDDEEPK	Phospho(S)@12;
O55022	PGRC1	Membrane-associated progesterone receptor component 1	LLKEGEEPTVYpSDDEEPKDETAR	Phospho(S)@12;
O55022	PGRC1	Membrane-associated progesterone receptor component 1	LLKEGEEPTVYSDDEEPKDEpTAR	Phospho(T)@21;
O55028	BCKD	[3-methyl-2-oxobutanoate dehydrogenase [lipoamide]] kinase, mitochondrial	pSTSATDTHHVELAR	Phospho(S)@1;
O55028	BCKD	[3-methyl-2-oxobutanoate dehydrogenase [lipoamide]] kinase, mitochondrial	STpSATDTHHVELAR	Phospho(S)@3;
O55143	AT2A2	Sarcoplasmic/endoplasmic reticulum calcium ATPase 2	EFDELSPpSAQR	Phospho(S)@8;
O55201	SPT5H	Transcription elongation factor SPT5	VVSISSEHLEPIpTPTK	Phospho(T)@13;
O70133	DHX9	ATP-dependent RNA helicase A	AEENNpSGVESSGYGpSPGPTWDR	Phospho(S)@6; Phospho(S)@15;
O70133	DHX9	ATP-dependent RNA helicase A	AEENNSGVESpSGYGSPGPTWDR	Phospho(S)@11;
O70133	DHX9	ATP-dependent RNA helicase A	AEENNSGVESSGYGpSPGPTWDR	Phospho(S)@15;
O70251	EF1B	Elongation factor 1-beta	DDDDIDLFGpSDDEEESEEAK	Phospho(S)@10;
O70251	EF1B	Elongation factor 1-beta	DDDDIDLFGpSDDEEESEEAKK	Phospho(S)@10;
O70251	EF1B	Elongation factor 1-beta	DDDDIDLFGSDDEEEpSEEAKK	Phospho(S)@16;
O70251	EF1B	Elongation factor 1-beta	DIDLFGpSDDEEESEEAK	Phospho(S)@7;
O70251	EF1B	Elongation factor 1-beta	GPSSVEDTTGSGAADAKDDDDIDLFGpSDDEEESEEAK	Phospho(S)@27;
O70251	EF1B	Elongation factor 1-beta	YGPSpSVEDTTGSGAADAKDDDDIDLFGSDDEEESEEAK	Phospho(S)@5;
O70251	EF1B	Elongation factor 1-beta	YGPSpSVEDTTGSGAADAKDDDDIDLFGSDDEEESEEAKK	Phospho(S)@5;
O70251	EF1B	Elongation factor 1-beta	YGPSSVEDpTTGSGAADAKDDDDIDLFGSDDEEESEEAK	Phospho(T)@9;
O70251	EF1B	Elongation factor 1-beta	YGPSSVEDTpTGSGAADAKDDDDIDLFGSDDEEESEEAK	Phospho(T)@10;
O70251	EF1B	Elongation factor 1-beta	YGPSSVEDTpTGSGAADAKDDDDIDLFGSDDEEESEEAKK	Phospho(T)@10;
O70251	EF1B	Elongation factor 1-beta	YGPSSVEDTTGpSGAADAKDDDDIDLFGSDDEEESEEAK	Phospho(S)@12;
O70251	EF1B	Elongation factor 1-beta	YGPSSVEDTTGSGAADAKDDDDIDLFGpSDDEEESEEAK	Phospho(S)@28;
O70251	EF1B	Elongation factor 1-beta	YGPSSVEDTTGSGAADAKDDDDIDLFGpSDDEEESEEAKK	Phospho(S)@28;
O70251	EF1B	Elongation factor 1-beta	YGPSSVEDTTGSGAADAKDDDDIDLFGSDDEEEpSEEAK	Phospho(S)@34;
O70310	NMT1	Glycylpeptide N-tetradecanoyltransferase 1	LPAPSLPLMMEGNGNGHEHCpSDCENEEDNSHNR	Phospho(S)@21;
O70310	NMT1	Glycylpeptide N-tetradecanoyltransferase 1	SGLpSPANDTGAK	Phospho(S)@4;
O70435	PSA3	Proteasome subunit alpha type-3	ESLKEEDEpSDDDNM	Phospho(S)@9;
O70480	VAMP4	Vesicle-associated membrane protein 4	NLLEDDpSDEEEDFFLR	Phospho(S)@7;
O70551	SRPK1	SRSF protein kinase 1	ADTPpSGDEQEPNGALDSK	Phospho(S)@5;
O70551	SRPK1	SRSF protein kinase 1	GSAPHSESDIPEQEEEILGpSDDDEQEDPNDYCK	Phospho(S)@20;
O88379	BAZ1A	Bromodomain adjacent to zinc finger domain protein 1A	DLDPDVVpTEDEDDPGSHK	Phospho(T)@8;
O88379	BAZ1A	Bromodomain adjacent to zinc finger domain protein 1A	DLDPDVVpTEDEDDPGSHKR	Phospho(T)@8;
O88448	KLC2	Kinesin light chain 2	ASpSLNFLNK	Phospho(S)@3;
O88477	IF2B1	Insulin-like growth factor 2 mRNA-binding protein 1	QGpSPVAAGAPAK	Phospho(S)@3;
O88487	DC1I2	Cytoplasmic dynein 1 intermediate chain 2	EAEALLQSMGLTTDSPIVPPPMpSPSSK	Phospho(S)@23;
O88487	DC1I2	Cytoplasmic dynein 1 intermediate chain 2	EAEALLQSMGLTTDSPIVPPPMSPSpSK	Phospho(S)@26;
O88502	PDE8A	High affinity cAMP-specific and IBMX-insensitive 3',5'-cyclic phosphodiesterase	TFSHpSDGEDEDVDVDVPGPAPR	Phospho(S)@5;
O88508	DNM3A	DNA (cytosine-5)-methyltransferase 3A	GGAPAEGEGTEpTPPEASR	Phospho(T)@12;
O88508	DNM3A	DNA (cytosine-5)-methyltransferase 3A	PApSPTVATTPEPVGGDAGDK	Phospho(S)@3;
O88508	DNM3A	DNA (cytosine-5)-methyltransferase 3A	RSEPQPEEGpSPAAGQK	Phospho(S)@10;
O88508	DNM3A	DNA (cytosine-5)-methyltransferase 3A	SEPQPEEGpSPAAGQK	Phospho(S)@9;
O88508	DNM3A	DNA (cytosine-5)-methyltransferase 3A	VEEApSPPAVQQPTDPApSPTVATTPEPVGGDAGDK	Phospho(S)@5; Phospho(S)@17;
O88508	DNM3A	DNA (cytosine-5)-methyltransferase 3A	VEEASPPAVQQPpTDPASPTVATTPEPVGGDAGDK	Phospho(T)@13;
O88508	DNM3A	DNA (cytosine-5)-methyltransferase 3A	VEEASPPAVQQPTDPApSPTVATpTPEPVGGDAGDK	Phospho(S)@17; Phospho(T)@23;
O88508	DNM3A	DNA (cytosine-5)-methyltransferase 3A	VEEASPPAVQQPTDPApSPTVATTPEPVGGDAGDK	Phospho(S)@17;
O88508	DNM3A	DNA (cytosine-5)-methyltransferase 3A	VEEASPPAVQQPTDPASPTVApTpTPEPVGGDAGDK	Phospho(T)@22; Phospho(T)@23;
O88532	ZFR	Zinc finger RNA-binding protein	RDpSDGVDGFEAEGK	Phospho(S)@3;
O88532	ZFR	Zinc finger RNA-binding protein	RRDpSDGVDGFEAEGK	Phospho(S)@4;
O88569	ROA2	Heterogeneous nuclear ribonucleoproteins A2/B1	GFGDGYNGYGGGPGGGNFGGpSPGYGGGR	Phospho(S)@21;
O88587	COMT	Catechol O-methyltransferase	AVYQGPGSpSPVK	Phospho(S)@9;
O88587	COMT	Catechol O-methyltransferase	AVYQGPGSpSPVKS	Phospho(S)@9;
O88643	PAK1	Serine/threonine-protein kinase PAK 1	DVATSPISPTENNTpTPPDALTR	Phospho(T)@15;
O88643	PAK1	Serine/threonine-protein kinase PAK 1	TVSETPAVPPVpSEDDEDDDDDATPPPVIAPRPEHTK	Phospho(S)@12;
O88738	BIRC6	Baculoviral IAP repeat-containing protein 6	LEGDSDDLLEDpSDSEEHSR	Phospho(S)@12;
P05214	TBA3	Tubulin alpha-3 chain	TIGGGDDpSFNTFFSETGAGK	Phospho(S)@8;
P05214	TBA3	Tubulin alpha-3 chain	TIGGGDDSFNpTFFSETGAGK	Phospho(T)@11;
P05480	SRC	Neuronal proto-oncogene tyrosine-protein kinase Src	pSLEPSENVHGAGGAFPASQTPSKPASADGHR	Phospho(S)@1;
P07901	HS90A	Heat shock protein HSP 90-alpha	DKEVpSDDEAEEKEEK	Phospho(S)@5;
P07901	HS90A	Heat shock protein HSP 90-alpha	DKEVpSDDEAEEKEEKEEEK	Phospho(S)@5;
P07901	HS90A	Heat shock protein HSP 90-alpha	DKEVpSDDEAEEKEEKEEEKEK	Phospho(S)@5;
P07901	HS90A	Heat shock protein HSP 90-alpha	DKEVpSDDEAEEKEEKEEEKEKEEK	Phospho(S)@5;
P07901	HS90A	Heat shock protein HSP 90-alpha	DKEVpSDDEAEEKEEKEEEKEKEEKESDDKPEIEDVGpSDEEEEEK	Phospho(S)@5; Phospho(S)@37;
P07901	HS90A	Heat shock protein HSP 90-alpha	DKEVpSDDEAEEKEEKEEEKEKEEKESDDKPEIEDVGSDEEEEEK	Phospho(S)@5;
P07901	HS90A	Heat shock protein HSP 90-alpha	EEKESDDKPEIEDVGpSDEEEEEK	Phospho(S)@16;
P07901	HS90A	Heat shock protein HSP 90-alpha	EEKESDDKPEIEDVGpSDEEEEEKKDGDK	Phospho(S)@16;
P07901	HS90A	Heat shock protein HSP 90-alpha	EKEEKEpSDDKPEIEDVGSDEEEEEKKDGDK	Phospho(S)@7;
P07901	HS90A	Heat shock protein HSP 90-alpha	EKEEKESDDKPEIEDVGpSDEEEEEKKDGDK	Phospho(S)@18;
P07901	HS90A	Heat shock protein HSP 90-alpha	EpSDDKPEIEDVGSDEEEEEK	Phospho(S)@2;
P07901	HS90A	Heat shock protein HSP 90-alpha	EpSDDKPEIEDVGSDEEEEEKK	Phospho(S)@2;
P07901	HS90A	Heat shock protein HSP 90-alpha	EpSDDKPEIEDVGSDEEEEEKKDGDK	Phospho(S)@2;
P07901	HS90A	Heat shock protein HSP 90-alpha	EpSDDKPEIEDVGSDEEEEEKKDGDKK	Phospho(S)@2;
P07901	HS90A	Heat shock protein HSP 90-alpha	ERDKEVpSDDEAEEKEEK	Phospho(S)@7;
P07901	HS90A	Heat shock protein HSP 90-alpha	ERDKEVpSDDEAEEKEEKEEEKEK	Phospho(S)@7;
P07901	HS90A	Heat shock protein HSP 90-alpha	ERDKEVpSDDEAEEKEEKEEEKEKEEK	Phospho(S)@7;
P07901	HS90A	Heat shock protein HSP 90-alpha	ESDDKPEIEDVGpSDEEEEEK	Phospho(S)@13;
P07901	HS90A	Heat shock protein HSP 90-alpha	ESDDKPEIEDVGpSDEEEEEKK	Phospho(S)@13;
P07901	HS90A	Heat shock protein HSP 90-alpha	ESDDKPEIEDVGpSDEEEEEKKDGDK	Phospho(S)@13;
P07901	HS90A	Heat shock protein HSP 90-alpha	ESDDKPEIEDVGpSDEEEEEKKDGDKK	Phospho(S)@13;
P07901	HS90A	Heat shock protein HSP 90-alpha	LGLGIDEDDPTVDDTpSAAVTEEMPPLEGDDDTSR	Phospho(S)@16;
P08775	RPB1	DNA-directed RNA polymerase II subunit RPB1	YSPTSPTYSPTpSPK	Phospho(S)@12;
P09103	PDIA1	Protein disulfide-isomerase	FLEpSGGQDGAGDDEDLDLEEALEPDMEEDDDQK	Phospho(S)@4;
P09103	PDIA1	Protein disulfide-isomerase	FLEpSGGQDGAGDDEDLDLEEALEPDMEEDDDQKAVK	Phospho(S)@4;
P09405	NUCL	Nucleolin	AAPAAPApSEDEEDDEDEDDEEDDDEEEEDDpSEEEVMEITTAK	Phospho(S)@8; Phospho(S)@31;
P09405	NUCL	Nucleolin	AAPAAPApSEDEEDDEDEDDEEDDDEEEEDDSEEEVMEITTAK	Phospho(S)@8;
P09405	NUCL	Nucleolin	AAPAAPASEDEEDDEDEDDEEDDDEEEEDDpSEEEVMEITTAK	Phospho(S)@31;
P09405	NUCL	Nucleolin	AKKEDpSDEDEDEEDEDDSDEDEDDEEEDEFEPPIVK	Phospho(S)@6;
P09405	NUCL	Nucleolin	AKKEDSDEDEDEEDEDDpSDEDEDDEEEDEFEPPIVK	Phospho(S)@18;
P09405	NUCL	Nucleolin	DpSEEEVMEITTAK	Phospho(S)@2;
P09405	NUCL	Nucleolin	EDpSDEDEDEEDEDDSDEDEDDEEEDEFEPPIVK	Phospho(S)@3;
P09405	NUCL	Nucleolin	EDSDEDEDEEDEDDpSDEDEDDEEEDEFEPPIVK	Phospho(S)@15;
P09405	NUCL	Nucleolin	EVEEDpSEDEEMpSEDEDDSpSGEEEVVIPQKK	Phospho(S)@6; Phospho(S)@12; Phospho(S)@19;
P09405	NUCL	Nucleolin	EVEEDpSEDEEMSEDEDDpSpSGEEEVVIPQK	Phospho(S)@6; Phospho(S)@18; Phospho(S)@19;
P09405	NUCL	Nucleolin	EVEEDpSEDEEMSEDEDDpSpSGEEEVVIPQKK	Phospho(S)@6; Phospho(S)@18; Phospho(S)@19;
P09405	NUCL	Nucleolin	EVEEDpSEDEEMSEDEDDpSSGEEEVVIPQK	Phospho(S)@6; Phospho(S)@18;
P09405	NUCL	Nucleolin	EVEEDSEDEEMpSEDEDDpSpSGEEEVVIPQK	Phospho(S)@12; Phospho(S)@18; Phospho(S)@19;
P09405	NUCL	Nucleolin	EVEEDSEDEEMpSEDEDDpSpSGEEEVVIPQKK	Phospho(S)@12; Phospho(S)@18; Phospho(S)@19;
P09405	NUCL	Nucleolin	EVEEDSEDEEMpSEDEDDpSSGEEEVVIPQK	Phospho(S)@12; Phospho(S)@18;
P09405	NUCL	Nucleolin	EVEEDSEDEEMpSEDEDDSpSGEEEVVIPQK	Phospho(S)@12; Phospho(S)@19;
P09405	NUCL	Nucleolin	EVEEDSEDEEMpSEDEDDSpSGEEEVVIPQKK	Phospho(S)@12; Phospho(S)@19;
P09405	NUCL	Nucleolin	EVEEDSEDEEMpSEDEDDSSGEEEVVIPQK	Phospho(S)@12;
P09405	NUCL	Nucleolin	EVEEDSEDEEMpSEDEDDSSGEEEVVIPQKK	Phospho(S)@12;
P09405	NUCL	Nucleolin	EVEEDSEDEEMSEDEDDpSpSGEEEVVIPQK	Phospho(S)@18; Phospho(S)@19;
P09405	NUCL	Nucleolin	EVEEDSEDEEMSEDEDDpSpSGEEEVVIPQKK	Phospho(S)@18; Phospho(S)@19;
P09405	NUCL	Nucleolin	EVEEDSEDEEMSEDEDDpSSGEEEVVIPQK	Phospho(S)@18;
P09405	NUCL	Nucleolin	EVEEDSEDEEMSEDEDDpSSGEEEVVIPQKK	Phospho(S)@18;
P09405	NUCL	Nucleolin	EVEEDSEDEEMSEDEDDSpSGEEEVVIPQK	Phospho(S)@19;
P09405	NUCL	Nucleolin	EVEEDSEDEEMSEDEDDSpSGEEEVVIPQKK	Phospho(S)@19;
P09405	NUCL	Nucleolin	GFGFVDFNpSEEDAK	Phospho(S)@9;
P09405	NUCL	Nucleolin	KEDpSDEDEDEEDEDDpSDEDEDDEEEDEFEPPIVK	Phospho(S)@4; Phospho(S)@16;
P09405	NUCL	Nucleolin	KEDpSDEDEDEEDEDDSDEDEDDEEEDEFEPPIVK	Phospho(S)@4;
P09405	NUCL	Nucleolin	KEDSDEDEDEEDEDDpSDEDEDDEEEDEFEPPIVK	Phospho(S)@16;
P09405	NUCL	Nucleolin	MAPPPKEVEEDSEDEEMSEDEDDpSpSGEEEVVIPQKK	Phospho(S)@24; Phospho(S)@25;
P09405	NUCL	Nucleolin	SVSLYYTGEKGQRQERpTGKTSTWSGESK	Phospho(T)@17;
P09411	PGK1	Phosphoglycerate kinase 1	ALEpSPERPFLAILGGAK	Phospho(S)@4;
P09450	JUNB	Transcription factor jun-B	pSRDATPPVpSPINMEDQER	Phospho(S)@1; Phospho(S)@9;
P09450	JUNB	Transcription factor jun-B	SRDApTPPVpSPINMEDQER	Phospho(T)@5; Phospho(S)@9;
P09450	JUNB	Transcription factor jun-B	SRDApTPPVSPINMEDQER	Phospho(T)@5;
P10711	TCEA1	Transcription elongation factor A protein 1	EPAISSQNpSPEAR	Phospho(S)@9;
P10711	TCEA1	Transcription elongation factor A protein 1	KKEPAISSQNpSPEAR	Phospho(S)@11;
P11276	FINC	Fibronectin	FMPLDVQADRDDpSRE	Phospho(S)@13;
P11276	FINC	Fibronectin	TNTNVNCPIECFMPLDVQADRDDpSRE	Phospho(S)@24;
P11499	HS90B	Heat shock protein HSP 90-beta	EEEDKEDEEKPKIEDVGpSDEEDDSGK	Phospho(S)@18;
P11499	HS90B	Heat shock protein HSP 90-beta	EEEDKEDEEKPKIEDVGpSDEEDDSGKDK	Phospho(S)@18;
P11499	HS90B	Heat shock protein HSP 90-beta	EEEDKEDEEKPKIEDVGpSDEEDDSGKDKK	Phospho(S)@18;
P11499	HS90B	Heat shock protein HSP 90-beta	EIpSDDEAEEEK	Phospho(S)@3;
P11499	HS90B	Heat shock protein HSP 90-beta	EIpSDDEAEEEKGEK	Phospho(S)@3;
P11499	HS90B	Heat shock protein HSP 90-beta	EIpSDDEAEEEKGEKEEEDKEDEEKPK	Phospho(S)@3;
P11499	HS90B	Heat shock protein HSP 90-beta	EKEIpSDDEAEEEK	Phospho(S)@5;
P11499	HS90B	Heat shock protein HSP 90-beta	EKEIpSDDEAEEEKGEK	Phospho(S)@5;
P11499	HS90B	Heat shock protein HSP 90-beta	EKEIpSDDEAEEEKGEKEEEDK	Phospho(S)@5;
P11499	HS90B	Heat shock protein HSP 90-beta	EKEIpSDDEAEEEKGEKEEEDKEDEEKPK	Phospho(S)@5;
P11499	HS90B	Heat shock protein HSP 90-beta	EKEIpSDDEAEEEKGEKEEEDKEDEEKPKIEDVGpSDEEDDSGKDK	Phospho(S)@5; Phospho(S)@34;
P11499	HS90B	Heat shock protein HSP 90-beta	EKEIpSDDEAEEEKGEKEEEDKEDEEKPKIEDVGpSDEEDDSGKDKK	Phospho(S)@5; Phospho(S)@34;
P11499	HS90B	Heat shock protein HSP 90-beta	EKEIpSDDEAEEEKGEKEEEDKEDEEKPKIEDVGSDEEDDSGKDK	Phospho(S)@5;
P11499	HS90B	Heat shock protein HSP 90-beta	EKEIpSDDEAEEEKGEKEEEDKEDEEKPKIEDVGSDEEDDSGKDKK	Phospho(S)@5;
P11499	HS90B	Heat shock protein HSP 90-beta	EKEISDDEAEEEKGEKEEEDKEDEEKPKIEDVGpSDEEDDSGKDKK	Phospho(S)@34;
P11499	HS90B	Heat shock protein HSP 90-beta	EREKEIpSDDEAEEEK	Phospho(S)@7;
P11499	HS90B	Heat shock protein HSP 90-beta	EREKEIpSDDEAEEEKGEK	Phospho(S)@7;
P11499	HS90B	Heat shock protein HSP 90-beta	EREKEIpSDDEAEEEKGEKEEEDKEDEEKPK	Phospho(S)@7;
P11499	HS90B	Heat shock protein HSP 90-beta	GEKEEEDKEDEEKPKIEDVGpSDEEDDSGKDK	Phospho(S)@21;
P11499	HS90B	Heat shock protein HSP 90-beta	GEKEEEDKEDEEKPKIEDVGpSDEEDDSGKDKK	Phospho(S)@21;
P11499	HS90B	Heat shock protein HSP 90-beta	IEDVGpSDEEDDSGK	Phospho(S)@6;
P11499	HS90B	Heat shock protein HSP 90-beta	IEDVGpSDEEDDSGKD	Phospho(S)@6;
P11499	HS90B	Heat shock protein HSP 90-beta	IEDVGpSDEEDDSGKDK	Phospho(S)@6;
P11499	HS90B	Heat shock protein HSP 90-beta	IEDVGpSDEEDDSGKDKK	Phospho(S)@6;
P11499	HS90B	Heat shock protein HSP 90-beta	IEDVGpSDEEDDSGKDKKK	Phospho(S)@6;
P11499	HS90B	Heat shock protein HSP 90-beta	IEDVGSDEEDDpSGKDKK	Phospho(S)@12;
P11499	HS90B	Heat shock protein HSP 90-beta	KIEDVGpSDEEDDSGK	Phospho(S)@7;
P11499	HS90B	Heat shock protein HSP 90-beta	KIEDVGpSDEEDDSGKDK	Phospho(S)@7;
P11499	HS90B	Heat shock protein HSP 90-beta	LGLGIDEDEVTAEEPpSAAVPDEIPPLEGDEDASR	Phospho(S)@16;
P13595	NCAM1	Neural cell adhesion molecule 1	GVTASSSpSPASAPK	Phospho(S)@8;
P13864	DNMT1	DNA (cytosine-5)-methyltransferase 1	EADDDEEADDDVSEMPpSPK	Phospho(S)@17;
P13864	DNMT1	DNA (cytosine-5)-methyltransferase 1	EADDDEEADDDVSEMPpSPKK	Phospho(S)@17;
P13864	DNMT1	DNA (cytosine-5)-methyltransferase 1	SDSDTLSVETpSPSSVATR	Phospho(S)@11;
P14602	HSPB1	Heat shock protein beta-1	QLpSSGVSEIR	Phospho(S)@3;
P14602	HSPB1	Heat shock protein beta-1	QLSpSGVSEIR	Phospho(S)@4;
P14733	LMNB1	Lamin-B1	ASAPATPLpSPTR	Phospho(S)@9;
P14733	LMNB1	Lamin-B1	LKLpSPpSPSSR	Phospho(S)@4; Phospho(S)@6;
P14733	LMNB1	Lamin-B1	LKLpSPSPSSR	Phospho(S)@4;
P14869	RLA0	60S acidic ribosomal protein P0	AEAKEEpSEEpSDEDMGFGLFD	Phospho(S)@7; Phospho(S)@10;
P14869	RLA0	60S acidic ribosomal protein P0	AEAKEEpSEESDEDMGFGLFD	Phospho(S)@7;
P14869	RLA0	60S acidic ribosomal protein P0	AEAKEESEEpSDEDMGFGLFD	Phospho(S)@10;
P14869	RLA0	60S acidic ribosomal protein P0	EEpSEEpSDEDMGFGLFD	Phospho(S)@3; Phospho(S)@6;
P14869	RLA0	60S acidic ribosomal protein P0	EEpSEESDEDMGFGLFD	Phospho(S)@3;
P14869	RLA0	60S acidic ribosomal protein P0	EESEEpSDEDMGFGLFD	Phospho(S)@6;
P14869	RLA0	60S acidic ribosomal protein P0	KEEpSEEpSDEDMGFGLFD	Phospho(S)@4; Phospho(S)@7;
P14869	RLA0	60S acidic ribosomal protein P0	KEEpSEESDEDMGFGLFD	Phospho(S)@4;
P14869	RLA0	60S acidic ribosomal protein P0	KEESEEpSDEDMGFGLFD	Phospho(S)@7;
P14873	MAP1B	Microtubule-associated protein 1B	ADpSRESLKPATKPVASK	Phospho(S)@3;
P14873	MAP1B	Microtubule-associated protein 1B	ApSLSPMDEPVPDSESPVEK	Phospho(S)@2;
P14873	MAP1B	Microtubule-associated protein 1B	ASLpSPMDEPVPDSESPVEK	Phospho(S)@4;
P14873	MAP1B	Microtubule-associated protein 1B	ASLSPMDEPVPDpSESPVEK	Phospho(S)@13;
P14873	MAP1B	Microtubule-associated protein 1B	ASLSPMDEPVPDSEpSPVEK	Phospho(S)@15;
P14873	MAP1B	Microtubule-associated protein 1B	ATVVVEATEPEPSGSIGNPAASTpSPSLSHR	Phospho(S)@24;
P14873	MAP1B	Microtubule-associated protein 1B	DVMSDETNNEETEpSPSQEFVNITK	Phospho(S)@14;
P14873	MAP1B	Microtubule-associated protein 1B	ESpSPLYpSPGFSDSTSAAK	Phospho(S)@3; Phospho(S)@7;
P14873	MAP1B	Microtubule-associated protein 1B	ESpSPLYSPGFSDSTSAAK	Phospho(S)@3;
P14873	MAP1B	Microtubule-associated protein 1B	ETAAAHQASSpSPPIDAATAEPYGFR	Phospho(S)@11;
P14873	MAP1B	Microtubule-associated protein 1B	FEDEGAGFEESpSETGDYEEK	Phospho(S)@12;
P14873	MAP1B	Microtubule-associated protein 1B	GEAEQpSEEEGEEEDKAEDAR	Phospho(S)@6;
P14873	MAP1B	Microtubule-associated protein 1B	KLGGDVpSPTQIDVSQFGSFK	Phospho(S)@7;
P14873	MAP1B	Microtubule-associated protein 1B	LGGDVpSPTQIDVSQFGSFK	Phospho(S)@6;
P14873	MAP1B	Microtubule-associated protein 1B	LGGDVSPpTQIDVSQFGSFK	Phospho(T)@8;
P14873	MAP1B	Microtubule-associated protein 1B	QGFPDREpSPVSDLTSTGLYQDK	Phospho(S)@8;
P14873	MAP1B	Microtubule-associated protein 1B	QGFPDRESPVpSDLTSTGLYQDK	Phospho(S)@11;
P14873	MAP1B	Microtubule-associated protein 1B	QGVDDIEKFEDEGAGFEESpSETGDYEEK	Phospho(S)@20;
P14873	MAP1B	Microtubule-associated protein 1B	SDIpSPLTPR	Phospho(S)@4;
P14873	MAP1B	Microtubule-associated protein 1B	SDISPLpTPR	Phospho(T)@7;
P14873	MAP1B	Microtubule-associated protein 1B	SEQSSMpSIEFGQESPEHSLAMDFSR	Phospho(S)@7;
P14873	MAP1B	Microtubule-associated protein 1B	SISPPDFpSPK	Phospho(S)@8;
P14873	MAP1B	Microtubule-associated protein 1B	SKPLAApSPKPGALK	Phospho(S)@7;
P14873	MAP1B	Microtubule-associated protein 1B	SLMpSpSPEDLTK	Phospho(S)@4; Phospho(S)@5;
P14873	MAP1B	Microtubule-associated protein 1B	SLMSpSPEDLTK	Phospho(S)@5;
P14873	MAP1B	Microtubule-associated protein 1B	SPSLSPSPPpSPIEK	Phospho(S)@10;
P14873	MAP1B	Microtubule-associated protein 1B	SVNFpSLTPNEIK	Phospho(S)@5;
P14873	MAP1B	Microtubule-associated protein 1B	SVpSPGVTQAVVEEHCApSPEEK	Phospho(S)@3; Phospho(S)@17;
P14873	MAP1B	Microtubule-associated protein 1B	SVSPGVTQAVVEEHCApSPEEK	Phospho(S)@17;
P14873	MAP1B	Microtubule-associated protein 1B	TELpSPSFINPNPLEWFAGEEPTEESEKPLTQSGGAPPPSGGK	Phospho(S)@4;
P14873	MAP1B	Microtubule-associated protein 1B	TLEVVpSPSQSVTGSAGHTPYYQpSPTDEK	Phospho(S)@6; Phospho(S)@23;
P14873	MAP1B	Microtubule-associated protein 1B	VLpSPLR	Phospho(S)@3;
P14873	MAP1B	Microtubule-associated protein 1B	VLpSPLRpSPPLLGSESPYEDFLSADSK	Phospho(S)@3; Phospho(S)@7;
P14873	MAP1B	Microtubule-associated protein 1B	VLpSPLRSPPLLGSESPYEDFLSADSK	Phospho(S)@3;
P14873	MAP1B	Microtubule-associated protein 1B	VLSPLRpSPPL	Phospho(S)@7;
P14873	MAP1B	Microtubule-associated protein 1B	VLSPLRpSPPLLGSESPYEDFLSADSK	Phospho(S)@7;
P14873	MAP1B	Microtubule-associated protein 1B	VQSLEGEKLpSPK	Phospho(S)@10;
P15066	JUND	Transcription factor jun-D	LApSPELER	Phospho(S)@3;
P15379	CD44	CD44 antigen	KPSELNGEASKpSQEMVHLVNK	Phospho(S)@12;
P15379	CD44	CD44 antigen	pSQEMVHLVNK	Phospho(S)@1;
P15702	LEUK	Leukosialin	GEEEPLVGpSEDEAVETPTSDGPQAK	Phospho(S)@9;
P15920	VPP2	V-type proton ATPase 116 kDa subunit a isoform 2	KDpSEEEVSLLGNQDIEEGNSR	Phospho(S)@3;
P16546	SPTN1	Spectrin alpha chain, non-erythrocytic 1	pSLQQLAEER	Phospho(S)@1;
P17012	ZFX	Zinc finger X-chromosomal protein	ADPGEDDLGGpTVDIVESEPENEHGVELLDPNNSIR	Phospho(T)@11;
P17012	ZFX	Zinc finger X-chromosomal protein	ADPGEDDLGGTVDIVEpSEPENEHGVELLDPNNSIR	Phospho(S)@17;
P17095	HMGA1	High mobility group protein HMG-I/HMG-Y	EEEEGISQESpSEEEQ	Phospho(S)@11;
P17095	HMGA1	High mobility group protein HMG-I/HMG-Y	EPpSEVPTPK	Phospho(S)@3;
P17095	HMGA1	High mobility group protein HMG-I/HMG-Y	EPSEVPpTPK	Phospho(T)@7;
P17095	HMGA1	High mobility group protein HMG-I/HMG-Y	KLEKEEEEGIpSQEpSpSEEEQ	Phospho(S)@11; Phospho(S)@14; Phospho(S)@15;
P17095	HMGA1	High mobility group protein HMG-I/HMG-Y	KLEKEEEEGIpSQESpSEEEQ	Phospho(S)@11; Phospho(S)@15;
P17095	HMGA1	High mobility group protein HMG-I/HMG-Y	KLEKEEEEGISQEpSpSEEEQ	Phospho(S)@14; Phospho(S)@15;
P17095	HMGA1	High mobility group protein HMG-I/HMG-Y	KLEKEEEEGISQEpSSEEEQ	Phospho(S)@14;
P17095	HMGA1	High mobility group protein HMG-I/HMG-Y	KLEKEEEEGISQESpSEEEQ	Phospho(S)@15;
P17095	HMGA1	High mobility group protein HMG-I/HMG-Y	KQPPVpSPGTALVGSQK	Phospho(S)@6;
P17095	HMGA1	High mobility group protein HMG-I/HMG-Y	KQPPVpSPGTALVGSQKEPpSEVPTPK	Phospho(S)@6; Phospho(S)@19;
P17095	HMGA1	High mobility group protein HMG-I/HMG-Y	KQPPVpSPGTALVGSQKEPSEVPpTPK	Phospho(S)@6; Phospho(T)@23;
P17095	HMGA1	High mobility group protein HMG-I/HMG-Y	KQPPVSPGTALVGpSQKEPSEVPpTPK	Phospho(S)@14; Phospho(T)@23;
P17095	HMGA1	High mobility group protein HMG-I/HMG-Y	KQPPVSPGTALVGSQKEPpSEVPTPK	Phospho(S)@19;
P17095	HMGA1	High mobility group protein HMG-I/HMG-Y	KQPPVSPGTALVGSQKEPSEVPpTPK	Phospho(T)@23;
P18608	HMGN1	Non-histone chromosomal protein HMG-14	QADVADQQTpTELPAENGETENQSPASEEEK	Phospho(T)@10;
P18608	HMGN1	Non-histone chromosomal protein HMG-14	QADVADQQTpTELPAENGETENQSPASEEEKEAK	Phospho(T)@10;
P18608	HMGN1	Non-histone chromosomal protein HMG-14	QADVADQQTTELPAENGEpTENQSPASEEEKEAK	Phospho(T)@19;
P18608	HMGN1	Non-histone chromosomal protein HMG-14	QADVADQQTTELPAENGETENQpSPApSEEEK	Phospho(S)@23; Phospho(S)@26;
P18608	HMGN1	Non-histone chromosomal protein HMG-14	QADVADQQTTELPAENGETENQpSPApSEEEKEAK	Phospho(S)@23; Phospho(S)@26;
P18608	HMGN1	Non-histone chromosomal protein HMG-14	QADVADQQTTELPAENGETENQpSPASEEEK	Phospho(S)@23;
P18608	HMGN1	Non-histone chromosomal protein HMG-14	QADVADQQTTELPAENGETENQpSPASEEEKEAK	Phospho(S)@23;
P18608	HMGN1	Non-histone chromosomal protein HMG-14	QADVADQQTTELPAENGETENQSPApSEEEK	Phospho(S)@26;
P18608	HMGN1	Non-histone chromosomal protein HMG-14	QADVADQQTTELPAENGETENQSPApSEEEKEAK	Phospho(S)@26;
P18608	HMGN1	Non-histone chromosomal protein HMG-14	QADVADQQTTELPAENGETENQSPApSEEEKEAKpSD	Phospho(S)@26; Phospho(S)@34;
P18608	HMGN1	Non-histone chromosomal protein HMG-14	QADVADQQTTELPAENGETENQSPASEEEKEAKpSD	Phospho(S)@34;
P20152	VIME	Vimentin	DGQVINETpSQHHDDLE	Phospho(S)@9;
P20152	VIME	Vimentin	EEAEpSTLQSFR	Phospho(S)@5;
P20152	VIME	Vimentin	LRpSSVPGVR	Phospho(S)@3;
P20152	VIME	Vimentin	QDVDNApSLAR	Phospho(S)@7;
P20152	VIME	Vimentin	QVQpSLTCEVDALK	Phospho(S)@4;
P20152	VIME	Vimentin	SLYSpSSPGGAYVTR	Phospho(S)@5;
P20152	VIME	Vimentin	SLYSSpSPGGAYVTR	Phospho(S)@6;
P20152	VIME	Vimentin	TYpSLGSALRPSTSR	Phospho(S)@3;
P20152	VIME	Vimentin	TYSLGpSALRPSTSR	Phospho(S)@6;
P20357	MTAP2	Microtubule-associated protein 2	VAIIRpTPPKpSPATPK	Phospho(T)@6; Phospho(S)@10;
P21619	LMNB2	Lamin-B2	LKLpSPpSPSSR	Phospho(S)@4; Phospho(S)@6;
P21619	LMNB2	Lamin-B2	LKLpSPSPSSR	Phospho(S)@4;
P21619	LMNB2	Lamin-B2	QVLEGEDIAYKFpTPK	Phospho(T)@13;
P21619	LMNB2	Lamin-B2	RLETEDTSGpSPSR	Phospho(S)@10;
P24788	CD11B	Cyclin-dependent kinase 11B	DLLSDLQDIpSDSER	Phospho(S)@10;
P24788	CD11B	Cyclin-dependent kinase 11B	DLLSDLQDIpSDSERK	Phospho(S)@10;
P24788	CD11B	Cyclin-dependent kinase 11B	DLLSDLQDISDpSER	Phospho(S)@12;
P24788	CD11B	Cyclin-dependent kinase 11B	GpTpSPRPPEGGLGYSQLGDDDLK	Phospho(T)@2; Phospho(S)@3;
P24788	CD11B	Cyclin-dependent kinase 11B	GTpSPRPPEGGLGYpSQLGDDDLK	Phospho(S)@3; Phospho(S)@14;
P24788	CD11B	Cyclin-dependent kinase 11B	GTpSPRPPEGGLGYSQLGDDDLK	Phospho(S)@3;
P24788	CD11B	Cyclin-dependent kinase 11B	RDpSLEEGELR	Phospho(S)@3;
P24788	CD11B	Cyclin-dependent kinase 11B	RGpTpSPRPPEGGLGYSQLGDDDLK	Phospho(T)@3; Phospho(S)@4;
P25206	MCM3	DNA replication licensing factor MCM3	ASEDEpSDLEDEEEKSQEDTEQK	Phospho(S)@6;
P25206	MCM3	DNA replication licensing factor MCM3	DGESYDPYDFSEAETQMPQVHpTPK	Phospho(T)@22;
P25206	MCM3	DNA replication licensing factor MCM3	KKApSEDESDLEDEEEKSQEDTEQK	Phospho(S)@4;
P26231	CTNA1	Catenin alpha-1	pSRTSVQTEDDQLIAGQSAR	Phospho(S)@1;
P26231	CTNA1	Catenin alpha-1	SRTpSVQTEDDQLIAGQSAR	Phospho(S)@4;
P26231	CTNA1	Catenin alpha-1	TPEELDDpSDFETEDFDVR	Phospho(S)@8;
P26350	PTMA	Prothymosin alpha	SDAAVDTpSSEITTK	Phospho(S)@8;
P26369	U2AF2	Splicing factor U2AF 65 kDa subunit	EEHGGLIRpSPR	Phospho(S)@9;
P26369	U2AF2	Splicing factor U2AF 65 kDa subunit	GAKEEHGGLIRpSPR	Phospho(S)@12;
P26645	MARCS	Myristoylated alanine-rich C-kinase substrate	AEDGAAPpSPSSETPK	Phospho(S)@8;
P26645	MARCS	Myristoylated alanine-rich C-kinase substrate	AEDGAAPpSPSSETPKK	Phospho(S)@8;
P26645	MARCS	Myristoylated alanine-rich C-kinase substrate	AEDGAAPSPpSSETPK	Phospho(S)@10;
P26645	MARCS	Myristoylated alanine-rich C-kinase substrate	AEDGAAPSPSpSETPK	Phospho(S)@11;
P26645	MARCS	Myristoylated alanine-rich C-kinase substrate	AEDGAAPSPSSEpTPK	Phospho(T)@13;
P26645	MARCS	Myristoylated alanine-rich C-kinase substrate	AEDGAAPSPSSEpTPKK	Phospho(T)@13;
P26645	MARCS	Myristoylated alanine-rich C-kinase substrate	AEEPAPGATAGDApSSAAGPEQEAPAATDEAAASAAPAASPEPQPECSPEAPPAPTAE	Phospho(S)@14;
P26645	MARCS	Myristoylated alanine-rich C-kinase substrate	AEEPAPGATAGDASpSAAGPEQEAPAATDEAAASAAPAASPEPQPECSPEAPPAPTAE	Phospho(S)@15;
P26645	MARCS	Myristoylated alanine-rich C-kinase substrate	AEEPAPGATAGDASSAAGPEQEAPAATDEAAASAAPAApSPEPQPECSPEAPPAPTAE	Phospho(S)@39;
P26645	MARCS	Myristoylated alanine-rich C-kinase substrate	AEEPAPGATAGDASSAAGPEQEAPAATDEAAASAAPAASPEPQPECpSPEAPPAPTAE	Phospho(S)@47;
P26645	MARCS	Myristoylated alanine-rich C-kinase substrate	DEAAAATEPGAGAADKEAAEAEPAEPSpSPAAEAEGASASSTSSPK	Phospho(S)@28;
P26645	MARCS	Myristoylated alanine-rich C-kinase substrate	EAAEAEPAEPpSSPAAEAEGASASSTSSPK	Phospho(S)@11;
P26645	MARCS	Myristoylated alanine-rich C-kinase substrate	EAAEAEPAEPSpSPAAEAEGASASSTSSPK	Phospho(S)@12;
P26645	MARCS	Myristoylated alanine-rich C-kinase substrate	EAAEAEPAEPSSPAAEAEGApSASSTSSPK	Phospho(S)@21;
P26645	MARCS	Myristoylated alanine-rich C-kinase substrate	EAAEAEPAEPSSPAAEAEGASApSSTSSPK	Phospho(S)@23;
P26645	MARCS	Myristoylated alanine-rich C-kinase substrate	EAAEAEPAEPSSPAAEAEGASASpSTSSPK	Phospho(S)@24;
P26645	MARCS	Myristoylated alanine-rich C-kinase substrate	EAAEAEPAEPSSPAAEAEGASASSpTSSPK	Phospho(T)@25;
P26645	MARCS	Myristoylated alanine-rich C-kinase substrate	GEATAERPGEAAVASpSPSK	Phospho(S)@16;
P26645	MARCS	Myristoylated alanine-rich C-kinase substrate	GEATAERPGEAAVASpSPSKANGQENGHVK	Phospho(S)@16;
P26645	MARCS	Myristoylated alanine-rich C-kinase substrate	GEATAERPGEAAVASSPpSK	Phospho(S)@18;
P26645	MARCS	Myristoylated alanine-rich C-kinase substrate	GEATAERPGEAAVASSPpSKANGQENGHVK	Phospho(S)@18;
P26645	MARCS	Myristoylated alanine-rich C-kinase substrate	VNGDApSPAAAEPGAK	Phospho(S)@6;
P26687	TWST1	Twist-related protein 1	SAGGSAGPGGATGGGIGGGDEPGpSPAQGK	Phospho(S)@24;
P27546	MAP4	Microtubule-associated protein 4	DMpSPLPESEVTLGK	Phospho(S)@3;
P27546	MAP4	Microtubule-associated protein 4	DMpSPSAETEAPLAK	Phospho(S)@3;
P27546	MAP4	Microtubule-associated protein 4	VGpSLDNVGHLPAGGAVK	Phospho(S)@3;
P28656	NP1L1	Nucleosome assembly protein 1-like 1	DIDNKEQpSELDQDLEDVEEVEEEETGEETK	Phospho(S)@8;
P28667	MRP	MARCKS-related protein	AAApTPESQEPQAK	Phospho(T)@4;
P28667	MRP	MARCKS-related protein	EGDTEEEAGPQAAEPSTPpSGPESGPTPASAEQNE	Phospho(S)@19;
P28667	MRP	MARCKS-related protein	EGDTEEEAGPQAAEPSTPSGPEpSGPTPASAEQNE	Phospho(S)@23;
P28667	MRP	MARCKS-related protein	EGGGDSpSASSPTEEEQEQGEMSACSDEGTAQEGK	Phospho(S)@7;
P28667	MRP	MARCKS-related protein	EGGGDSSASSPTEEEQEQGEMSACpSDEGTAQEGK	Phospho(S)@25;
P28667	MRP	MARCKS-related protein	GAEApSAASKEGDTEEEAGPQAAEPSTPSGPESGPTPASAEQNE	Phospho(S)@5;
P28667	MRP	MARCKS-related protein	GAEASAApSKEGDTEEEAGPQAAEPSTPSGPESGPTPASAEQNE	Phospho(S)@8;
P28667	MRP	MARCKS-related protein	GDVTAEEAAGApSPAK	Phospho(S)@12;
P28667	MRP	MARCKS-related protein	GDVTAEEAAGApSPAKANGQENGHVR	Phospho(S)@12;
P28667	MRP	MARCKS-related protein	GEGEpSPPVNGTDEAAGATGDAIEPAPPSQEAEAK	Phospho(S)@5;
P28667	MRP	MARCKS-related protein	GEGESPPVNGTDEAAGApTGDAIEPAPPSQEAEAK	Phospho(T)@18;
P28667	MRP	MARCKS-related protein	KEGGGDSSASSPTEEEQEQGEMSACpSDEGTAQEGK	Phospho(S)@26;
P30999	CTND1	Catenin delta-1	APpSRQDVYGPQPQVR	Phospho(S)@3;
P30999	CTND1	Catenin delta-1	GSLApSLDSLR	Phospho(S)@5;
P30999	CTND1	Catenin delta-1	HYEDGYPGGSDNYGpSLSR	Phospho(S)@15;
P30999	CTND1	Catenin delta-1	VGGpSSVDLHR	Phospho(S)@4;
P31324	KAP3	cAMP-dependent protein kinase type II-beta regulatory subunit	RApSVCAEAYNPDEEEDDAESR	Phospho(S)@3;
P31750	AKT1	RAC-alpha serine/threonine-protein kinase	SGpSPSDNSGAEEMEVSLAKPK	Phospho(S)@3;
P35486	ODPA	Pyruvate dehydrogenase E1 component subunit alpha, somatic form, mitochondrial	YGMGTpSVER	Phospho(S)@6;
P35486	ODPA	Pyruvate dehydrogenase E1 component subunit alpha, somatic form, mitochondrial	YHGHpSMSDPGVSYR	Phospho(S)@5;
P35550	FBRL	rRNA 2'-O-methyltransferase fibrillarin	RVpSISEGDDKIEYR	Phospho(S)@3;
P35564	CALX	Calnexin	AEEDEILNRpSPR	Phospho(S)@10;
P35564	CALX	Calnexin	AEEDEILNRpSPRNR	Phospho(S)@10;
P35564	CALX	Calnexin	AEEDGVTGpSQDEEDSKPK	Phospho(S)@9;
P35564	CALX	Calnexin	pSDAEEDGVTGSQDEEDSKPK	Phospho(S)@1;
P35564	CALX	Calnexin	QKpSDAEEDGVpTGSQDEEDSKPK	Phospho(S)@3; Phospho(T)@11;
P35564	CALX	Calnexin	QKpSDAEEDGVpTGSQDEEDSKPKAEEDEILNR	Phospho(S)@3; Phospho(T)@11;
P35564	CALX	Calnexin	QKpSDAEEDGVTGpSQDEEDSKPK	Phospho(S)@3; Phospho(S)@13;
P35564	CALX	Calnexin	QKpSDAEEDGVTGpSQDEEDSKPKAEEDEILNR	Phospho(S)@3; Phospho(S)@13;
P35564	CALX	Calnexin	QKpSDAEEDGVTGSQDEEDSKPK	Phospho(S)@3;
P35564	CALX	Calnexin	QKpSDAEEDGVTGSQDEEDSKPKAEEDEILNR	Phospho(S)@3;
P35564	CALX	Calnexin	QKSDAEEDGVpTGSQDEEDSKPK	Phospho(T)@11;
P35564	CALX	Calnexin	QKSDAEEDGVpTGSQDEEDSKPKAEEDEILNR	Phospho(T)@11;
P35564	CALX	Calnexin	QKSDAEEDGVTGpSQDEEDSKPK	Phospho(S)@13;
P35564	CALX	Calnexin	QKSDAEEDGVTGpSQDEEDSKPKAEEDEILNR	Phospho(S)@13;
P35564	CALX	Calnexin	QKSDAEEDGVTGSQDEEDpSKPK	Phospho(S)@19;
P35564	CALX	Calnexin	QKSDAEEDGVTGSQDEEDSKPKAEEDEILNRpSPR	Phospho(S)@32;
P35564	CALX	Calnexin	SDAEEDGVTGpSQDEEDSKPK	Phospho(S)@11;
P35564	CALX	Calnexin	VTGpSQDEEDSKPK	Phospho(S)@4;
P35601	RFC1	Replication factor C subunit 1	KDpSEEGEESFSSVQDDLSK	Phospho(S)@3;
P35979	RL12	60S ribosomal protein L12	IGPLGLpSPK	Phospho(S)@7;
P35980	RL18	60S ribosomal protein L18	ILTFDQLALEpSPK	Phospho(S)@11;
P37913	DNLI1	DNA ligase 1	EGDQLIVPSEPTKpSPESVTLTK	Phospho(S)@14;
P37913	DNLI1	DNA ligase 1	KQSQIQNQQSpSDLDpSDVEDY	Phospho(S)@11; Phospho(S)@15;
P37913	DNLI1	DNA ligase 1	NQVVPESDpSPVKR	Phospho(S)@9;
P37913	DNLI1	DNA ligase 1	QSQIQNQQSSDLDpSDVEDY	Phospho(S)@14;
P37913	DNLI1	DNA ligase 1	TLSpSFFTPR	Phospho(S)@4;
P39447	ZO1	Tight junction protein ZO-1	ATLLNVPDLpSDSIHSANASER	Phospho(S)@10;
P39447	ZO1	Tight junction protein ZO-1	ATLLNVPDLSDpSIHpSANASER	Phospho(S)@12; Phospho(S)@15;
P39447	ZO1	Tight junction protein ZO-1	ATLLNVPDLSDpSIHSANASER	Phospho(S)@12;
P39447	ZO1	Tight junction protein ZO-1	AVPVpSPSAVEEDEDEDGHTVVATAR	Phospho(S)@5;
P39447	ZO1	Tight junction protein ZO-1	DDISEIQSLApSDHpSGR	Phospho(S)@11; Phospho(S)@14;
P39447	ZO1	Tight junction protein ZO-1	DDISEIQSLApSDHSGR	Phospho(S)@11;
P39447	ZO1	Tight junction protein ZO-1	DDISEIQSLASDHpSGR	Phospho(S)@14;
P39447	ZO1	Tight junction protein ZO-1	HTSDYEDTDpTEGGAYTDQELDETLNDEVGTPPESAITR	Phospho(T)@10;
P39447	ZO1	Tight junction protein ZO-1	HTSDYEDTDTEGGAYTDQELDETLNDEVGpTPPESAITR	Phospho(T)@30;
P39447	ZO1	Tight junction protein ZO-1	SEPSDHSTQpSPQQPSNGSLR	Phospho(S)@10;
P39447	ZO1	Tight junction protein ZO-1	VQIPVSHPDPEPVpSDNEDDpSYDEEVHDPR	Phospho(S)@14; Phospho(S)@20;
P39447	ZO1	Tight junction protein ZO-1	VQIPVSHPDPEPVpSDNEDDSpYDEEVHDPR	Phospho(S)@14; Phospho(Y)@21;
P39447	ZO1	Tight junction protein ZO-1	VQIPVSHPDPEPVpSDNEDDSYDEEVHDPR	Phospho(S)@14;
P39447	ZO1	Tight junction protein ZO-1	VQIPVSHPDPEPVSDNEDDpSYDEEVHDPR	Phospho(S)@20;
P42208	2016-09-02	Septin-2	IYHLPDAEpSDEDEDFK	Phospho(S)@9;
P42208	2016-09-02	Septin-2	IYHLPDAEpSDEDEDFKEQTR	Phospho(S)@9;
P43274	H14	Histone H1.4	KTpSGPPVSELITK	Phospho(S)@3;
P43274	H14	Histone H1.4	pSETAPAAPAAPAPAEK	Phospho(S)@1;
P43274	H14	Histone H1.4	SEpTAPAAPAAPAPAEK	Phospho(T)@3;
P43274	H14	Histone H1.4	SETAPAAPAAPAPAEKpTPVK	Phospho(T)@17;
P43274	H14	Histone H1.4	SETAPAAPAAPAPAEKpTPVKK	Phospho(T)@17;
P43274	H14	Histone H1.4	TpSGPPVSELITK	Phospho(S)@2;
P43276	H15	Histone H1.5	pSETAPAETAAPAPVEKpSPAK	Phospho(S)@1; Phospho(S)@17;
P43276	H15	Histone H1.5	SEpTAPAETAAPAPVEK	Phospho(T)@3;
P43276	H15	Histone H1.5	SEpTAPAETAAPAPVEKpSPAK	Phospho(T)@3; Phospho(S)@17;
P43276	H15	Histone H1.5	SEpTAPAETAAPAPVEKSPAK	Phospho(T)@3;
P43276	H15	Histone H1.5	SETAPAEpTAAPAPVEKpSPAK	Phospho(T)@8; Phospho(S)@17;
P43276	H15	Histone H1.5	SETAPAETAAPAPVEKpSPAK	Phospho(S)@17;
P43276	H15	Histone H1.5	SETAPAETAAPAPVEKpSPAKK	Phospho(S)@17;
P43277	H13	Histone H1.3	pSEpTAPAAPAAPAPVEK	Phospho(S)@1; Phospho(T)@3;
P43277	H13	Histone H1.3	SEpTAPAAPAAPAPVEK	Phospho(T)@3;
P46467	VPS4B	Vacuolar protein sorting-associated protein 4B	GNDpSDGEAESDDPEK	Phospho(S)@4;
P46662	MERL	Merlin	RLpSMEIEK	Phospho(S)@3;
P46935	NEDD4	E3 ubiquitin-protein ligase NEDD4	QIpSEDVDGPDNR	Phospho(S)@3;
P46935	NEDD4	E3 ubiquitin-protein ligase NEDD4	RPpSPDDDLTDEDNDDMQLQAQR	Phospho(S)@3;
P46935	NEDD4	E3 ubiquitin-protein ligase NEDD4	RPSPDDDLpTDEDNDDMQLQAQR	Phospho(T)@9;
P46935	NEDD4	E3 ubiquitin-protein ligase NEDD4	RQIpSEDVDGPDNR	Phospho(S)@4;
P46938	YAP1	Transcriptional coactivator YAP1	QApSTDAGTAGALTPQHVR	Phospho(S)@3;
P47713	PA24A	Cytosolic phospholipase A2	HIVSNDSpSDSDDEAQGPK	Phospho(S)@8;
P47713	PA24A	Cytosolic phospholipase A2	HIVSNDSSDpSDDEAQGPK	Phospho(S)@10;
P47955	RLA1	60S acidic ribosomal protein P1	EEpSEESEDDMGFGLFD	Phospho(S)@3;
P47955	RLA1	60S acidic ribosomal protein P1	EESEEpSEDDMGFGLFD	Phospho(S)@6;
P47955	RLA1	60S acidic ribosomal protein P1	KEEpSEEpSEDDMGFGLFD	Phospho(S)@4; Phospho(S)@7;
P47955	RLA1	60S acidic ribosomal protein P1	KEEpSEESEDDMGFGLFD	Phospho(S)@4;
P47955	RLA1	60S acidic ribosomal protein P1	KEESEEpSEDDMGFGLFD	Phospho(S)@7;
P48678	LMNA	Prelamin-A/C	LRLpSPpSPTSQR	Phospho(S)@4; Phospho(S)@6;
P48678	LMNA	Prelamin-A/C	LRLpSPSPTSQR	Phospho(S)@4;
P48678	LMNA	Prelamin-A/C	LSPpSPTSQR	Phospho(S)@4;
P48678	LMNA	Prelamin-A/C	NKpSNEDQSMGNWQIR	Phospho(S)@3;
P48678	LMNA	Prelamin-A/C	NKSNEDQpSMGNWQIR	Phospho(S)@8;
P48678	LMNA	Prelamin-A/C	SGAQASSTPLpSPTR	Phospho(S)@11;
P48725	PCNT	Pericentrin	pSAAAGSPGKERpSTpSTPSSR	Phospho(S)@1; Phospho(S)@12; Phospho(S)@14;
P48725	PCNT	Pericentrin	RNpSEIDELK	Phospho(S)@3;
P49312	ROA1	Heterogeneous nuclear ribonucleoprotein A1	pSESPKEPEQLR	Phospho(S)@1;
P49312	ROA1	Heterogeneous nuclear ribonucleoprotein A1	SEpSPKEPEQLR	Phospho(S)@3;
P49312	ROA1	Heterogeneous nuclear ribonucleoprotein A1	SEpSPKEPEQLRK	Phospho(S)@3;
P49312	ROA1	Heterogeneous nuclear ribonucleoprotein A1	SKpSEpSPKEPEQLR	Phospho(S)@3; Phospho(S)@5;
P49586	PCY1A	Choline-phosphate cytidylyltransferase A	AVTCDIpSEDEED	Phospho(S)@7;
P49586	PCY1A	Choline-phosphate cytidylyltransferase A	SPpSPSFR	Phospho(S)@3;
P49769	PSN1	Presenilin-1	AAVQELpSGSILpTSEDPEER	Phospho(S)@7; Phospho(T)@12;
P49769	PSN1	Presenilin-1	AAVQELpSGSILTpSEDPEER	Phospho(S)@7; Phospho(S)@13;
P49769	PSN1	Presenilin-1	AAVQELpSGSILTSEDPEER	Phospho(S)@7;
P49769	PSN1	Presenilin-1	AAVQELSGpSILpTSEDPEER	Phospho(S)@9; Phospho(T)@12;
P49769	PSN1	Presenilin-1	AAVQELSGpSILTSEDPEER	Phospho(S)@9;
P49769	PSN1	Presenilin-1	AAVQELSGSILpTSEDPEER	Phospho(T)@12;
P49769	PSN1	Presenilin-1	AAVQELSGSILTpSEDPEER	Phospho(S)@13;
P49769	PSN1	Presenilin-1	ETQDSGpSGNDDGGFSEEWEAQR	Phospho(S)@7;
P50136	ODBA	2-oxoisovalerate dehydrogenase subunit alpha, mitochondrial	IGHHpSTSDDSSAYR	Phospho(S)@5;
P50136	ODBA	2-oxoisovalerate dehydrogenase subunit alpha, mitochondrial	IGHHSTpSDDSSAYRpSVDEVNYWDK	Phospho(S)@7; Phospho(S)@15;
P50136	ODBA	2-oxoisovalerate dehydrogenase subunit alpha, mitochondrial	pSVDEVNYWDK	Phospho(S)@1;
P50580	PA2G4	Proliferation-associated protein 2G4	MpSGEDEQQEQTIAEDLVVTK	Phospho(S)@2;
P50580	PA2G4	Proliferation-associated protein 2G4	pSGEDEQQEQTIAEDLVVTK	Phospho(S)@1;
P50580	PA2G4	Proliferation-associated protein 2G4	SGEDEQQEQpTIAEDLVVTK	Phospho(T)@10;
P51612	XPC	DNA repair protein complementing XP-C cells homolog	EEALpSDGDDFRDSPADCK	Phospho(S)@5;
P51612	XPC	DNA repair protein complementing XP-C cells homolog	ETSVEGPGGSSELSSNpSPESHNKPTTSR	Phospho(S)@17;
P51612	XPC	DNA repair protein complementing XP-C cells homolog	RKPSCpSEGEEAEQK	Phospho(S)@6;
P51612	XPC	DNA repair protein complementing XP-C cells homolog	SEAAAPHAAGGGLpSpSDEEEGTSSQAEAAR	Phospho(S)@14; Phospho(S)@15;
P51612	XPC	DNA repair protein complementing XP-C cells homolog	SEAAAPHAAGGGLSpSDEEEGTSSQAEAAR	Phospho(S)@15;
P51612	XPC	DNA repair protein complementing XP-C cells homolog	VLKEEALpSDGDDFR	Phospho(S)@8;
P51612	XPC	DNA repair protein complementing XP-C cells homolog	VLKEEALpSDGDDFRDSPADCK	Phospho(S)@8;
P51859	HDGF	Hepatoma-derived growth factor	AGDVLEDpSPK	Phospho(S)@8;
P51859	HDGF	Hepatoma-derived growth factor	AGDVLEDpSPKRPK	Phospho(S)@8;
P51859	HDGF	Hepatoma-derived growth factor	GSAEGpSpSDEEGKLVIDEPAK	Phospho(S)@6; Phospho(S)@7;
P51859	HDGF	Hepatoma-derived growth factor	GSAEGpSpSDEEGKLVIDEPAKEK	Phospho(S)@6; Phospho(S)@7;
P51859	HDGF	Hepatoma-derived growth factor	GSAEGSpSDEEGKLVIDEPAK	Phospho(S)@7;
P51859	HDGF	Hepatoma-derived growth factor	KGSAEGpSpSDEEGKLVIDEPAK	Phospho(S)@7; Phospho(S)@8;
P51859	HDGF	Hepatoma-derived growth factor	KGSAEGSpSDEEGKLVIDEPAK	Phospho(S)@8;
P51859	HDGF	Hepatoma-derived growth factor	NpSTPSEPDSGQGPPAEEEEGEEEAAKEEAEAQGVR	Phospho(S)@2;
P51859	HDGF	Hepatoma-derived growth factor	NSTPpSEPDSGQGPPAEEEEGEEEAAKEEAEAQGVR	Phospho(S)@5;
P51859	HDGF	Hepatoma-derived growth factor	RAGDVLEDpSPK	Phospho(S)@9;
P51859	HDGF	Hepatoma-derived growth factor	RAGDVLEDpSPKRPK	Phospho(S)@9;
P52293	IMA1	Importin subunit alpha-1	NVSpSFPDDATSPLQENR	Phospho(S)@4;
P52293	IMA1	Importin subunit alpha-1	NVSSFPDDATpSPLQENR	Phospho(S)@11;
P52479	UBP10	Ubiquitin carboxyl-terminal hydrolase 10	SDLIEDEELEDTGKGpSEDEWEQVGPK	Phospho(S)@16;
P52479	UBP10	Ubiquitin carboxyl-terminal hydrolase 10	TCDpSPQNPVDFISGPVPDSPFPR	Phospho(S)@4;
P52483	UB2E3	Ubiquitin-conjugating enzyme E2 E3	QRpSDDESPSTSSGSSDADQRDPAAPEPEEQEER	Phospho(S)@3;
P52927	HMGA2	High mobility group protein HMGI-C	KKPAQETEETpSSQESAEED	Phospho(S)@11;
P52927	HMGA2	High mobility group protein HMGI-C	KKPAQETEETSpSQESAEED	Phospho(S)@12;
P52927	HMGA2	High mobility group protein HMGI-C	KPAQETEETpSSQESAEED	Phospho(S)@10;
P52927	HMGA2	High mobility group protein HMGI-C	KPAQETEETSpSQESAEED	Phospho(S)@11;
P52927	HMGA2	High mobility group protein HMGI-C	KPAQETEETSSQEpSAEED	Phospho(S)@14;
P52927	HMGA2	High mobility group protein HMGI-C	KQQQEPTCEPpSPK	Phospho(S)@11;
P53569	CEBPZ	CCAAT/enhancer-binding protein zeta	SQLDDHPEpSDEENFVDVGDDpSDDEK	Phospho(S)@9; Phospho(S)@21;
P53569	CEBPZ	CCAAT/enhancer-binding protein zeta	SQLDDHPEpSDEENFVDVGDDpSDDEKFTDADK	Phospho(S)@9; Phospho(S)@21;
P53569	CEBPZ	CCAAT/enhancer-binding protein zeta	SQLDDHPEpSDEENFVDVGDDSDDEK	Phospho(S)@9;
P53569	CEBPZ	CCAAT/enhancer-binding protein zeta	SQLDDHPEpSDEENFVDVGDDSDDEKFTDADK	Phospho(S)@9;
P53569	CEBPZ	CCAAT/enhancer-binding protein zeta	SQLDDHPESDEENFVDVGDDpSDDEK	Phospho(S)@21;
P53569	CEBPZ	CCAAT/enhancer-binding protein zeta	SQLDDHPESDEENFVDVGDDpSDDEKFTDADK	Phospho(S)@21;
P53986	MOT1	Monocarboxylate transporter 1	AAQpSPQQHSSGDPTEEESPV	Phospho(S)@4;
P53986	MOT1	Monocarboxylate transporter 1	AAQSPQQHpSSGDPTEEESPV	Phospho(S)@9;
P53986	MOT1	Monocarboxylate transporter 1	AAQSPQQHSpSGDPTEEESPV	Phospho(S)@10;
P53986	MOT1	Monocarboxylate transporter 1	AAQSPQQHSSGDPTEEEpSPV	Phospho(S)@18;
P53986	MOT1	Monocarboxylate transporter 1	EGKEDEApSpTDVDEKPK	Phospho(S)@8; Phospho(T)@9;
P53986	MOT1	Monocarboxylate transporter 1	EGKEDEApSTDVDEKPK	Phospho(S)@8;
P53986	MOT1	Monocarboxylate transporter 1	EGKEDEASpTDVDEKPK	Phospho(T)@9;
P53986	MOT1	Monocarboxylate transporter 1	LKpSKEpSLQEAGK	Phospho(S)@3; Phospho(S)@6;
P53986	MOT1	Monocarboxylate transporter 1	pSKESLQEAGK	Phospho(S)@1;
P53986	MOT1	Monocarboxylate transporter 1	SDANTDLIGGpSPK	Phospho(S)@11;
P53986	MOT1	Monocarboxylate transporter 1	SKEpSLQEAGK	Phospho(S)@4;
P53995	APC1	Anaphase-promoting complex subunit 1	SFDFEGSLpSPVIAPK	Phospho(S)@9;
P54103	DNJC2	DnaJ homolog subfamily C member 2	NApSTSFQELEDK	Phospho(S)@3;
P54227	STMN1	Stathmin	ASGQAFELILpSPR	Phospho(S)@11;
P54227	STMN1	Stathmin	ESVPDFPLpSPPK	Phospho(S)@9;
P54227	STMN1	Stathmin	RApSGQAFELILSPR	Phospho(S)@3;
P54227	STMN1	Stathmin	SKESVPDFPLpSPPK	Phospho(S)@11;
P54276	MSH6	DNA mismatch repair protein Msh6	LQLAVCDEPpSEPEEEEETEVHEAYLSDK	Phospho(S)@10;
P54276	MSH6	DNA mismatch repair protein Msh6	QSTLYSFFPKpSPALGDTKK	Phospho(S)@11;
P54276	MSH6	DNA mismatch repair protein Msh6	RVIpSDSESDIGGpSDVEFKPDTK	Phospho(S)@4; Phospho(S)@13;
P54276	MSH6	DNA mismatch repair protein Msh6	SEEDNYNEpSEEEAQPSVQGPR	Phospho(S)@9;
P54276	MSH6	DNA mismatch repair protein Msh6	VHVQFFDDpSPTR	Phospho(S)@9;
P54276	MSH6	DNA mismatch repair protein Msh6	VIpSDSESDIGGpSDVEFKPDTK	Phospho(S)@3; Phospho(S)@12;
P54276	MSH6	DNA mismatch repair protein Msh6	VIpSDSESDIGGSDVEFKPDTK	Phospho(S)@3;
P54276	MSH6	DNA mismatch repair protein Msh6	VISDSEpSDIGGpSDVEFKPDTK	Phospho(S)@7; Phospho(S)@12;
P54276	MSH6	DNA mismatch repair protein Msh6	VISDSEpSDIGGSDVEFKPDTK	Phospho(S)@7;
P54276	MSH6	DNA mismatch repair protein Msh6	VISDSESDIGGpSDVEFKPDTK	Phospho(S)@12;
P57776	EF1D	Elongation factor 1-delta	ATAPQTQHVpSPMR	Phospho(S)@10;
P57776	EF1D	Elongation factor 1-delta	DIDLFGpSDEEEEDKEAAR	Phospho(S)@7;
P57776	EF1D	Elongation factor 1-delta	GApTPAEDDEDKDIDLFGpSDEEEEDKEAAR	Phospho(T)@3; Phospho(S)@18;
P57776	EF1D	Elongation factor 1-delta	GApTPAEDDEDKDIDLFGSDEEEEDKEAAR	Phospho(T)@3;
P57776	EF1D	Elongation factor 1-delta	GATPAEDDEDKDIDLFGpSDEEEEDK	Phospho(S)@18;
P57776	EF1D	Elongation factor 1-delta	GATPAEDDEDKDIDLFGpSDEEEEDKEAAR	Phospho(S)@18;
P57776	EF1D	Elongation factor 1-delta	KGApTPAEDDEDKDIDLFGpSDEEEEDKEAAR	Phospho(T)@4; Phospho(S)@19;
P57776	EF1D	Elongation factor 1-delta	KGATPAEDDEDKDIDLFGpSDEEEEDKEAAR	Phospho(S)@19;
P57780	ACTN4	Alpha-actinin-4	FAIQDIpSVEETSAK	Phospho(S)@7;
P58334	KLF16	Krueppel-like factor 16	GGPVVATAApSTAGGTSPVSSSSAASSPSSGR	Phospho(S)@10;
P58334	KLF16	Krueppel-like factor 16	GGPVVATAASpTAGGTSPVSSSSAASSPSSGR	Phospho(T)@11;
P58501	PAXB1	PAX3- and PAX7-binding protein 1	EQTGQMADHLEGLpSpSDDEETSTDITNFNLEK	Phospho(S)@14; Phospho(S)@15;
P58501	PAXB1	PAX3- and PAX7-binding protein 1	EQTGQMADHLEGLSpSDDEETpSTDITNFNLEK	Phospho(S)@15; Phospho(S)@21;
P58742	AAAS	Aladin	FpSPVLGR	Phospho(S)@2;
P58871	TB182	182 kDa tankyrase-1-binding protein	ENYEDQEPLVGHEpSPITLAAR	Phospho(S)@14;
P58871	TB182	182 kDa tankyrase-1-binding protein	GFGIRSLpSSGFSPEEAQQQDEEFEK	Phospho(S)@8;
P58871	TB182	182 kDa tankyrase-1-binding protein	SSGSLpSPGLETEDPLEAR	Phospho(S)@6;
P58871	TB182	182 kDa tankyrase-1-binding protein	VSGAGLpSPSR	Phospho(S)@7;
P59672	ANS1A	Ankyrin repeat and SAM domain-containing protein 1A	SPpSFASEWDEIEK	Phospho(S)@3;
P59997	KDM2A	Lysine-specific demethylase 2A	KIEEpSDEEAVQAK	Phospho(S)@5;
P59997	KDM2A	Lysine-specific demethylase 2A	NPQHGDEEGLGGEEEEEEEEEEDDpSAEEGGAAR	Phospho(S)@25;
P59997	KDM2A	Lysine-specific demethylase 2A	RYEDDGIpSDDEIEGK	Phospho(S)@8;
P59997	KDM2A	Lysine-specific demethylase 2A	YEDDGIpSDDEIEGK	Phospho(S)@7;
P59997	KDM2A	Lysine-specific demethylase 2A	YEDDGIpSDDEIEGKR	Phospho(S)@7;
P60335	PCBP1	Poly(rC)-binding protein 1	MHGGTGFAGIDSSpSPEVK	Phospho(S)@14;
P60335	PCBP1	Poly(rC)-binding protein 1	QICLVMLETLSQpSPQGR	Phospho(S)@13;
P60335	PCBP1	Poly(rC)-binding protein 1	QQSHFAMMHGGTGFAGIDSSpSPEVK	Phospho(S)@21;
P60335	PCBP1	Poly(rC)-binding protein 1	VMTIPYQPMPApSSPVICAGGQDR	Phospho(S)@12;
P60335	PCBP1	Poly(rC)-binding protein 1	VMTIPYQPMPASpSPVICAGGQDR	Phospho(S)@13;
P60710	ACTB	Actin, cytoplasmic 1	DDDIAALVVDNGpSGMCK	Phospho(S)@13;
P60904	DNJC5	DnaJ homolog subfamily C member 5	SLpSTSGESLYHVLGLDK	Phospho(S)@3;
P60904	DNJC5	DnaJ homolog subfamily C member 5	SLSTSGEpSLYHVLGLDK	Phospho(S)@8;
P61979	HNRPK	Heterogeneous nuclear ribonucleoprotein K	DYDDMpSPR	Phospho(S)@6;
P61979	HNRPK	Heterogeneous nuclear ribonucleoprotein K	GpSYGDLGGPIITTQVTIPK	Phospho(S)@2;
P61979	HNRPK	Heterogeneous nuclear ribonucleoprotein K	IILDLISEpSPIK	Phospho(S)@9;
P61979	HNRPK	Heterogeneous nuclear ribonucleoprotein K	RDYDDMpSPR	Phospho(S)@7;
P62259	1433E	14-3-3 protein epsilon	DNLTLWpTSDMQGDGEEQNKEALQDVEDENQ	Phospho(T)@7;
P62754	RS6	40S ribosomal protein S6	LSpSLRApSTSK	Phospho(S)@3; Phospho(S)@7;
P62754	RS6	40S ribosomal protein S6	LSpSLRApSTSKSESSQK	Phospho(S)@3; Phospho(S)@7;
P62754	RS6	40S ribosomal protein S6	LSpSLRASTpSKSESSQK	Phospho(S)@3; Phospho(S)@9;
P62754	RS6	40S ribosomal protein S6	RLpSpSLR	Phospho(S)@3; Phospho(S)@4;
P62754	RS6	40S ribosomal protein S6	RLSpSLRApSTSKSESSQK	Phospho(S)@4; Phospho(S)@8;
P62806	H4	Histone H4	RIpSGLIYEETR	Phospho(S)@3;
P62908	RS3	40S ribosomal protein S3	DEILPTpTPISEQK	Phospho(T)@7;
P62908	RS3	40S ribosomal protein S3	DEILPTTPIpSEQK	Phospho(S)@10;
P62908	RS3	40S ribosomal protein S3	GGKPEPPAMPQPVPpTA	Phospho(T)@15;
P62908	RS3	40S ribosomal protein S3	KPLPDHVSIVEPKDEILPTpTPISEQK	Phospho(T)@20;
P62960	YBOX1	Nuclease-sensitive element-binding protein 1	AADPPAENSpSAPEAEQGGAE	Phospho(S)@10;
P62960	YBOX1	Nuclease-sensitive element-binding protein 1	NEGpSESAPEGQAQQR	Phospho(S)@4;
P62960	YBOX1	Nuclease-sensitive element-binding protein 1	NYQQNYQNpSESGEKNEGSESAPEGQAQQR	Phospho(S)@9;
P62960	YBOX1	Nuclease-sensitive element-binding protein 1	NYQQNYQNSEpSGEKNEGSESAPEGQAQQR	Phospho(S)@11;
P62960	YBOX1	Nuclease-sensitive element-binding protein 1	NYQQNYQNSESGEKNEGpSESAPEGQAQQR	Phospho(S)@18;
P62960	YBOX1	Nuclease-sensitive element-binding protein 1	NYQQNYQNSESGEKNEGSEpSAPEGQAQQR	Phospho(S)@20;
P62996	TRA2B	Transformer-2 protein homolog beta	pSPpSPYYSR	Phospho(S)@1; Phospho(S)@3;
P62996	TRA2B	Transformer-2 protein homolog beta	RPHpTPTPGIYMGR	Phospho(T)@4;
P62996	TRA2B	Transformer-2 protein homolog beta	RpSPpSPYYSR	Phospho(S)@2; Phospho(S)@4;
P62996	TRA2B	Transformer-2 protein homolog beta	RRpSPpSPYYSR	Phospho(S)@3; Phospho(S)@5;
P62996	TRA2B	Transformer-2 protein homolog beta	RSPpSPYYSR	Phospho(S)@4;
P62996	TRA2B	Transformer-2 protein homolog beta	SDpSGEQNYGER	Phospho(S)@3;
P62996	TRA2B	Transformer-2 protein homolog beta	SDSGEQNYGEREpSR	Phospho(S)@13;
P62996	TRA2B	Transformer-2 protein homolog beta	SPpSPYYSR	Phospho(S)@3;
P63038	CH60	60 kDa heat shock protein, mitochondrial	TVIIEQSWGpSPK	Phospho(S)@10;
P63101	1433Z	14-3-3 protein zeta/delta	TAFDEAIAELDTLpSEESYK	Phospho(S)@14;
P63276	RS17	40S ribosomal protein S17	LLDFGpSLSNLQVTQPTVGMNFK	Phospho(S)@6;
P68369	TBA1A; sp P05213 TBA1B	Tubulin alpha-1A chain	TIGGGDDpSFNTFFSETGAGK	Phospho(S)@8;
P68373	TBA1C	Tubulin alpha-1C chain	TIGGGDDpSFNTFFSETGAGK	Phospho(S)@8;
P70255	NFIC	Nuclear factor 1 C-type	NWTEDIEGGISpSPVK	Phospho(S)@12;
P70255	NFIC	Nuclear factor 1 C-type	NWTEDIEGGISpSPVKK	Phospho(S)@12;
P70255	NFIC	Nuclear factor 1 C-type	pTEMDKSPFNSPpSPQDSPR	Phospho(T)@1; Phospho(S)@12;
P70255	NFIC	Nuclear factor 1 C-type	SGSMEEDVDpTSPGGDYYTSPNpSPTSSSR	Phospho(T)@10; Phospho(S)@22;
P70255	NFIC	Nuclear factor 1 C-type	SGSMEEDVDTpSPGGDYYTSPNpSPTSSSR	Phospho(S)@11; Phospho(S)@22;
P70255	NFIC	Nuclear factor 1 C-type	SGSMEEDVDTpSPGGDYYTSPNSPTSSSR	Phospho(S)@11;
P70255	NFIC	Nuclear factor 1 C-type	SGSMEEDVDTSPGGDpYYTSPNpSPTSSSR	Phospho(Y)@16; Phospho(S)@22;
P70255	NFIC	Nuclear factor 1 C-type	SGSMEEDVDTSPGGDYYTpSPNSPTSSSR	Phospho(S)@19;
P70255	NFIC	Nuclear factor 1 C-type	SGSMEEDVDTSPGGDYYTSPNpSPTSSSR	Phospho(S)@22;
P70255	NFIC	Nuclear factor 1 C-type	SGSMEEDVDTSPGGDYYTSPNSPTpSSSR	Phospho(S)@25;
P70255	NFIC	Nuclear factor 1 C-type	SPFNSPpSPQDSPR	Phospho(S)@7;
P70255	NFIC	Nuclear factor 1 C-type	TEMDKpSPFNSPpSPQDSPR	Phospho(S)@6; Phospho(S)@12;
P70255	NFIC	Nuclear factor 1 C-type	TEMDKpSPFNSPSPQDSPR	Phospho(S)@6;
P70255	NFIC	Nuclear factor 1 C-type	TEMDKSPFNpSPSPQDSPR	Phospho(S)@10;
P70255	NFIC	Nuclear factor 1 C-type	TEMDKSPFNSPpSPQDSPR	Phospho(S)@12;
P70257	NFIX	Nuclear factor 1 X-type	pSIDDSEMESPVDDVFYPGTGR	Phospho(S)@1;
P70257	NFIX	Nuclear factor 1 X-type	SIDDpSEMESPVDDVFYPGTGR	Phospho(S)@5;
P70257	NFIX	Nuclear factor 1 X-type	SIDDSEMEpSPVDDVFYPGTGR	Phospho(S)@9;
P70268	PKN1	Serine/threonine-protein kinase N1	TDVSNFDEEFTGEAPTLpSPPR	Phospho(S)@18;
P70288	HDAC2	Histone deacetylase 2	AIPEDAVHEDpSGDEDGEDPDKR	Phospho(S)@11;
P70288	HDAC2	Histone deacetylase 2	IACDEEFpSDpSEDEGEGGRR	Phospho(S)@8; Phospho(S)@10;
P70288	HDAC2	Histone deacetylase 2	IACDEEFpSDSEDEGEGGR	Phospho(S)@8;
P70288	HDAC2	Histone deacetylase 2	IACDEEFpSDSEDEGEGGRR	Phospho(S)@8;
P70288	HDAC2	Histone deacetylase 2	IACDEEFSDpSEDEGEGGR	Phospho(S)@10;
P70288	HDAC2	Histone deacetylase 2	IACDEEFSDpSEDEGEGGRR	Phospho(S)@10;
P70288	HDAC2	Histone deacetylase 2	MLPHAPGVQMQAIPEDAVHEDpSGDEDGEDPDKR	Phospho(S)@22;
P70288	HDAC2	Histone deacetylase 2	QAIPEDAVHEDpSGDEDGEDPDKR	Phospho(S)@12;
P70288	HDAC2	Histone deacetylase 2	RIACDEEFpSDSEDEGEGGR	Phospho(S)@9;
P70303	PYRG2	CTP synthase 2	LPYpSDGYSDASDDpSFPEAK	Phospho(S)@4; Phospho(S)@14;
P70303	PYRG2	CTP synthase 2	LPYpSDGYSDASDDSFPEAK	Phospho(S)@4;
P70303	PYRG2	CTP synthase 2	LPYSDGYSDASDDpSFPEAK	Phospho(S)@14;
P70333	HNRH2	Heterogeneous nuclear ribonucleoprotein H2	HTGPNpSPDTANDGFVR	Phospho(S)@6;
P70399	TP53B	Tumor suppressor p53-binding protein 1	DAVpTEDSPQPPLPSVR	Phospho(T)@4;
P70399	TP53B	Tumor suppressor p53-binding protein 1	DAVTEDpSPQPPLPSVR	Phospho(S)@7;
P70399	TP53B	Tumor suppressor p53-binding protein 1	EAPKEECPEAMEVETSVISIDpSPQK	Phospho(S)@22;
P70399	TP53B	Tumor suppressor p53-binding protein 1	EECPEAMEVETSVISIDpSPQK	Phospho(S)@18;
P70399	TP53B	Tumor suppressor p53-binding protein 1	EHHPEEGFpSGSEVEEVPETPCGSHR	Phospho(S)@9;
P70399	TP53B	Tumor suppressor p53-binding protein 1	EHHPEEGFSGpSEVEEVPETPCGSHR	Phospho(S)@11;
P70399	TP53B	Tumor suppressor p53-binding protein 1	ELLEEGPQVQPSpSEPEVSSTQEDLFDQSSK	Phospho(S)@13;
P70399	TP53B	Tumor suppressor p53-binding protein 1	ELLEEGPQVQPSSEPEVpSSTQEDLFDQSSK	Phospho(S)@18;
P70399	TP53B	Tumor suppressor p53-binding protein 1	ELLEEGPQVQPSSEPEVSpSTQEDLFDQSSK	Phospho(S)@19;
P70399	TP53B	Tumor suppressor p53-binding protein 1	ENTQIDDTEPLpSPVSNSK	Phospho(S)@12;
P70399	TP53B	Tumor suppressor p53-binding protein 1	ETVVSGPLGVEDISPSMpSPDDK	Phospho(S)@18;
P70399	TP53B	Tumor suppressor p53-binding protein 1	IVPSpSPTEQGGR	Phospho(S)@5;
P70399	TP53B	Tumor suppressor p53-binding protein 1	KVTEETEEPIVECQECETEVSPpSQTGGSSGDLGDISSFSSK	Phospho(S)@23;
P70399	TP53B	Tumor suppressor p53-binding protein 1	LHDDEAMETEKPLLPSQPTVpSPQASTPVSR	Phospho(S)@21;
P70399	TP53B	Tumor suppressor p53-binding protein 1	LLDGPTGpSpSEEEEEFLEIPPFNK	Phospho(S)@8; Phospho(S)@9;
P70399	TP53B	Tumor suppressor p53-binding protein 1	LLDGPTGpSSEEEEEFLEIPPFNK	Phospho(S)@8;
P70399	TP53B	Tumor suppressor p53-binding protein 1	LLDGPTGSpSEEEEEFLEIPPFNK	Phospho(S)@9;
P70399	TP53B	Tumor suppressor p53-binding protein 1	LPQPNRpTSSALAVTVEAASLPEEEKEEEELEEK	Phospho(T)@7;
P70399	TP53B	Tumor suppressor p53-binding protein 1	MESLGpSPR	Phospho(S)@6;
P70399	TP53B	Tumor suppressor p53-binding protein 1	pSEDRPSSPQVSVAAVETK	Phospho(S)@1;
P70399	TP53B	Tumor suppressor p53-binding protein 1	QSEQPVKPVGPVMDDAAPEDSApSPVSQQR	Phospho(S)@23;
P70399	TP53B	Tumor suppressor p53-binding protein 1	RpSDSPEIPFQAATGSSDGLDSSSSGNSFVGLR	Phospho(S)@2;
P70399	TP53B	Tumor suppressor p53-binding protein 1	RSDpSPEIPFQAATGSSDGLDSSSSGNSFVGLR	Phospho(S)@4;
P70399	TP53B	Tumor suppressor p53-binding protein 1	SDpSPEIPFQAATGSSDGLDSSSSGNSFVGLR	Phospho(S)@3;
P70399	TP53B	Tumor suppressor p53-binding protein 1	SEDRPSpSPQVSVAAVETK	Phospho(S)@7;
P70399	TP53B	Tumor suppressor p53-binding protein 1	STPFIVPSpSPTEQGGR	Phospho(S)@9;
P70399	TP53B	Tumor suppressor p53-binding protein 1	TEEDRENTQIDDTEPLpSPVSNSK	Phospho(S)@17;
P70408	CAD10	Cadherin-10	LAEMYGGGEpSDKDA	Phospho(S)@10;
P70441	NHRF1	Na(+)/H(+) exchange regulatory cofactor NHE-RF1	EALVEPASEpSPRPALAR	Phospho(S)@10;
P70441	NHRF1	Na(+)/H(+) exchange regulatory cofactor NHE-RF1	pSASSDTSEELNSQDSPK	Phospho(S)@1;
P70441	NHRF1	Na(+)/H(+) exchange regulatory cofactor NHE-RF1	SApSSDTSEELNSQDSPK	Phospho(S)@3;
P70441	NHRF1	Na(+)/H(+) exchange regulatory cofactor NHE-RF1	SASpSDTSEELNSQDSPK	Phospho(S)@4;
P70441	NHRF1	Na(+)/H(+) exchange regulatory cofactor NHE-RF1	SASSDTpSEELNSQDSPK	Phospho(S)@7;
P70452	STX4	Syntaxin-4	QGDNIpSDDEDEVR	Phospho(S)@6;
P70670	NACAM	Nascent polypeptide-associated complex subunit alpha, muscle-specific form	FKVQGEAVSNIQENTQTPTVQEEpSEEEEVDETGVEVK	Phospho(S)@24;
P70670	NACAM	Nascent polypeptide-associated complex subunit alpha, muscle-specific form	GEAVSNIQENpTQTPTVQEESEEEEVDETGVEVK	Phospho(T)@11;
P70670	NACAM	Nascent polypeptide-associated complex subunit alpha, muscle-specific form	GEAVSNIQENTQpTPTVQEESEEEEVDETGVEVK	Phospho(T)@13;
P70670	NACAM	Nascent polypeptide-associated complex subunit alpha, muscle-specific form	GEAVSNIQENTQTPpTVQEESEEEEVDETGVEVK	Phospho(T)@15;
P70670	NACAM	Nascent polypeptide-associated complex subunit alpha, muscle-specific form	GEAVSNIQENTQTPTVQEEpSEEEEVDETGVEVK	Phospho(S)@20;
P70670	NACAM	Nascent polypeptide-associated complex subunit alpha, muscle-specific form	IQENTQTPpTVQEESEEEEVDETGVEVK	Phospho(T)@9;
P70670	NACAM	Nascent polypeptide-associated complex subunit alpha, muscle-specific form	IQENTQTPTVQEEpSEEEEVDETGVEVK	Phospho(S)@14;
P70670	NACAM	Nascent polypeptide-associated complex subunit alpha, muscle-specific form	PTVQEEpSEEEEVDETGVEVK	Phospho(S)@7;
P70670	NACAM	Nascent polypeptide-associated complex subunit alpha, muscle-specific form	QTPTVQEEpSEEEEVDETGVEVK	Phospho(S)@9;
P70670	NACAM	Nascent polypeptide-associated complex subunit alpha, muscle-specific form	TQTPTVQEEpSEEEEVDETGVEVK	Phospho(S)@10;
P70670	NACAM	Nascent polypeptide-associated complex subunit alpha, muscle-specific form	VQGEAVpSNIQENTQTPTVQEEpSEEEEVDETGVEVK	Phospho(S)@7; Phospho(S)@22;
P70670	NACAM	Nascent polypeptide-associated complex subunit alpha, muscle-specific form	VQGEAVpSNIQENTQTPTVQEESEEEEVDETGVEVK	Phospho(S)@7;
P70670	NACAM	Nascent polypeptide-associated complex subunit alpha, muscle-specific form	VQGEAVSNIQENpTQTPTVQEEpSEEEEVDETGVEVK	Phospho(T)@13; Phospho(S)@22;
P70670	NACAM	Nascent polypeptide-associated complex subunit alpha, muscle-specific form	VQGEAVSNIQENpTQTPTVQEESEEEEVDETGVEVK	Phospho(T)@13;
P70670	NACAM	Nascent polypeptide-associated complex subunit alpha, muscle-specific form	VQGEAVSNIQENTQpTPTVQEEpSEEEEVDETGVEVK	Phospho(T)@15; Phospho(S)@22;
P70670	NACAM	Nascent polypeptide-associated complex subunit alpha, muscle-specific form	VQGEAVSNIQENTQpTPTVQEESEEEEVDETGVEVK	Phospho(T)@15;
P70670	NACAM	Nascent polypeptide-associated complex subunit alpha, muscle-specific form	VQGEAVSNIQENTQTPpTVQEEpSEEEEVDETGVEVK	Phospho(T)@17; Phospho(S)@22;
P70670	NACAM	Nascent polypeptide-associated complex subunit alpha, muscle-specific form	VQGEAVSNIQENTQTPpTVQEESEEEEVDETGVEVK	Phospho(T)@17;
P70670	NACAM	Nascent polypeptide-associated complex subunit alpha, muscle-specific form	VQGEAVSNIQENTQTPTVQEEpSEEEEVDETGVEVK	Phospho(S)@22;
P70698	PYRG1	CTP synthase 1	SGSpSpSPDSEITELK	Phospho(S)@4; Phospho(S)@5;
P70698	PYRG1	CTP synthase 1	SGSpSSPDSEITELK	Phospho(S)@4;
P70698	PYRG1	CTP synthase 1	SGSSpSPDSEITELK	Phospho(S)@5;
P70698	PYRG1	CTP synthase 1	SGSSpSPDSEITELKFPSISQD	Phospho(S)@5;
P81122	IRS2	Insulin receptor substrate 2	TApSEGDGGAAGGAGTAGGR	Phospho(S)@3;
P81122	IRS2	Insulin receptor substrate 2	TYpSLTTPAR	Phospho(S)@3;
P97287	MCL1	Induced myeloid leukemia cell differentiation protein Mcl-1 homolog	SSGADGpSLPpSTPPPPEEEEDDLYR	Phospho(S)@7; Phospho(S)@10;
P97287	MCL1	Induced myeloid leukemia cell differentiation protein Mcl-1 homolog	SSGADGpSLPSTPPPPEEEEDDLYR	Phospho(S)@7;
P97287	MCL1	Induced myeloid leukemia cell differentiation protein Mcl-1 homolog	SSGADGSLPpSTPPPPEEEEDDLYR	Phospho(S)@10;
P97287	MCL1	Induced myeloid leukemia cell differentiation protein Mcl-1 homolog	SSGADGSLPSpTPPPPEEEEDDLYR	Phospho(T)@11;
P97310	MCM2	DNA replication licensing factor MCM2	ADALTSpSPGR	Phospho(S)@7;
P97310	MCM2	DNA replication licensing factor MCM2	AESSESLSASpSPAR	Phospho(S)@11;
P97310	MCM2	DNA replication licensing factor MCM2	GLLYDpSSEEDEERPAR	Phospho(S)@6;
P97310	MCM2	DNA replication licensing factor MCM2	GLLYDpSSEEDEERPARK	Phospho(S)@6;
P97310	MCM2	DNA replication licensing factor MCM2	GLLYDSpSEEDEERPAR	Phospho(S)@7;
P97310	MCM2	DNA replication licensing factor MCM2	ISDPLTSpSPGR	Phospho(S)@8;
P97310	MCM2	DNA replication licensing factor MCM2	RADALTSpSPGR	Phospho(S)@8;
P97310	MCM2	DNA replication licensing factor MCM2	RGLLYDpSSEEDEERPAR	Phospho(S)@7;
P97310	MCM2	DNA replication licensing factor MCM2	RIpSDPLTSpSPGR	Phospho(S)@3; Phospho(S)@9;
P97310	MCM2	DNA replication licensing factor MCM2	RIpSDPLTSSPGR	Phospho(S)@3;
P97310	MCM2	DNA replication licensing factor MCM2	RISDPLTSpSPGR	Phospho(S)@9;
P97351	RS3A	40S ribosomal protein S3a	ADGYEPPVQEpSV	Phospho(S)@11;
P97386	DNLI3	DNA ligase 3	LTTTGQVTpSPVK	Phospho(S)@9;
P97386	DNLI3	DNA ligase 3	LTTTGQVTpSPVKGASFITSTNPR	Phospho(S)@9;
P97452	BOP1	Ribosome biogenesis protein BOP1	TEEAGALAQDEYEEDpSpSDEEDIR	Phospho(S)@16; Phospho(S)@17;
P97452	BOP1	Ribosome biogenesis protein BOP1	TEEAGALAQDEYEEDSpSDEEDIR	Phospho(S)@17;
P97496	SMRC1	SWI/SNF complex subunit SMARCC1	AENKVENEpSDEGDKIQDR	Phospho(S)@9;
P97496	SMRC1	SWI/SNF complex subunit SMARCC1	DpSENTPVKGGTVADLDEQDEEAVTTGGKEDEDPSKGDPSR	Phospho(S)@2;
P97496	SMRC1	SWI/SNF complex subunit SMARCC1	KPpSPpSPPPPTATESR	Phospho(S)@3; Phospho(S)@5;
P97496	SMRC1	SWI/SNF complex subunit SMARCC1	NEEPVRpSPERR	Phospho(S)@7;
P97496	SMRC1	SWI/SNF complex subunit SMARCC1	RKPpSPpSPPPPTATESR	Phospho(S)@4; Phospho(S)@6;
P97496	SMRC1	SWI/SNF complex subunit SMARCC1	VENEpSDEGDKIQDR	Phospho(S)@5;
P97801	SMN	Survival motor neuron protein	AMGSGGAGpSEQEDTVLFR	Phospho(S)@9;
P97801	SMN	Survival motor neuron protein	GTGQpSDDpSDIWDDTALIK	Phospho(S)@5; Phospho(S)@8;
P97801	SMN	Survival motor neuron protein	GTGQpSDDSDIWDDTALIK	Phospho(S)@5;
P97801	SMN	Survival motor neuron protein	GTGQSDDpSDIWDDTALIK	Phospho(S)@8;
P97801	SMN	Survival motor neuron protein	RGTGQpSDDpSDIWDDTALIK	Phospho(S)@6; Phospho(S)@9;
P97801	SMN	Survival motor neuron protein	RGTGQpSDDSDIWDDTALIK	Phospho(S)@6;
P97825	HN1	Hematological and neurological expressed 1 protein	pSNSSEASSGDFLDLK	Phospho(S)@1;
P97825	HN1	Hematological and neurological expressed 1 protein	SNpSSEASSGDFLDLK	Phospho(S)@3;
P97825	HN1	Hematological and neurological expressed 1 protein	SNSpSEASSGDFLDLK	Phospho(S)@4;
P97855	G3BP1	Ras GTPase-activating protein-binding protein 1	GGFVTEPQEEpSEEEVEEPEER	Phospho(S)@11;
P97855	G3BP1	Ras GTPase-activating protein-binding protein 1	pSTSPAPADVAPAQED	Phospho(S)@1;
P97855	G3BP1	Ras GTPase-activating protein-binding protein 1	pSTSPAPADVAPAQEDLR	Phospho(S)@1;
P97855	G3BP1	Ras GTPase-activating protein-binding protein 1	pSTSPAPADVAPAQEDLRT	Phospho(S)@1;
P97855	G3BP1	Ras GTPase-activating protein-binding protein 1	STpSPAPADVAPAQED	Phospho(S)@3;
P97855	G3BP1	Ras GTPase-activating protein-binding protein 1	STpSPAPADVAPAQEDLR	Phospho(S)@3;
P97855	G3BP1	Ras GTPase-activating protein-binding protein 1	STpSPAPADVAPAQEDLRT	Phospho(S)@3;
P97855	G3BP1	Ras GTPase-activating protein-binding protein 1	VTEPQEEpSEEEVEEPEER	Phospho(S)@8;
P97855	G3BP1	Ras GTPase-activating protein-binding protein 1	YQDEVFGGFVpTEPQEEpSEEEVEEPEER	Phospho(T)@11; Phospho(S)@17;
P97855	G3BP1	Ras GTPase-activating protein-binding protein 1	YQDEVFGGFVpTEPQEESEEEVEEPEER	Phospho(T)@11;
P97855	G3BP1	Ras GTPase-activating protein-binding protein 1	YQDEVFGGFVTEPQEEpSEEEVEEPEER	Phospho(S)@17;
P97868	RBBP6	E3 ubiquitin-protein ligase RBBP6	DDApTPVRDEPMDAESITFK	Phospho(T)@4;
P97868	RBBP6	E3 ubiquitin-protein ligase RBBP6	PSANREDFpSPER	Phospho(S)@9;
P97868	RBBP6	E3 ubiquitin-protein ligase RBBP6	VAGSEGSSSTLVDYTSTSSTGGpSPVR	Phospho(S)@23;
P97868	RBBP6	E3 ubiquitin-protein ligase RBBP6	VEGTEIVKPpSPK	Phospho(S)@10;
P97868	RBBP6	E3 ubiquitin-protein ligase RBBP6	WDKDDFEpSEEEDVK	Phospho(S)@8;
P98192	GNPAT	Dihydroxyacetone phosphate acyltransferase	FSVGSApSPSSVLLYAK	Phospho(S)@7;
P99027	RLA2	60S acidic ribosomal protein P2	EEpSEESDDDMGFGLFD	Phospho(S)@3;
P99027	RLA2	60S acidic ribosomal protein P2	EESEEpSDDDMGFGLFD	Phospho(S)@6;
P99027	RLA2	60S acidic ribosomal protein P2	KEEpSEEpSDDDMGFGLFD	Phospho(S)@4; Phospho(S)@7;
P99027	RLA2	60S acidic ribosomal protein P2	KEEpSEESDDDMGFGLFD	Phospho(S)@4;
P99027	RLA2	60S acidic ribosomal protein P2	KEESEEpSDDDMGFGLFD	Phospho(S)@7;
P99027	RLA2	60S acidic ribosomal protein P2	LASVPAGGAVAVSAAPGpSAAPAAGSAPAAAEEK	Phospho(S)@18;
P99027	RLA2	60S acidic ribosomal protein P2	LASVPAGGAVAVSAAPGSAAPAAGpSAPAAAEEK	Phospho(S)@25;
P99027	RLA2	60S acidic ribosomal protein P2	LLAALGGNSpSPSAK	Phospho(S)@10;
P99027	RLA2	60S acidic ribosomal protein P2	YVASYLLAALGGNSpSPSAK	Phospho(S)@15;
Q00899	TYY1	Transcriptional repressor protein YY1	DIDHETVVEEQIIGENpSPPDYSEYMTGK	Phospho(S)@17;
Q00PI9	HNRL2	Heterogeneous nuclear ribonucleoprotein U-like protein 2	pSGDETPGSEAPGDK	Phospho(S)@1;
Q01320	TOP2A	DNA topoisomerase 2-alpha	AQMCADVLPpSPR	Phospho(S)@10;
Q01320	TOP2A	DNA topoisomerase 2-alpha	DSVPApSPGVPAADFPAETEQSKPSK	Phospho(S)@6;
Q01320	TOP2A	DNA topoisomerase 2-alpha	FTVDLDpSDEDFSGLDEKDEDEDFLPLDApTPPK	Phospho(S)@7; Phospho(T)@29;
Q01320	TOP2A	DNA topoisomerase 2-alpha	FTVDLDpSDEDFSGLDEKDEDEDFLPLDATPPK	Phospho(S)@7;
Q01320	TOP2A	DNA topoisomerase 2-alpha	FTVDLDSDEDFSGLDEKDEDEDFLPLDApTPPK	Phospho(T)@29;
Q01320	TOP2A	DNA topoisomerase 2-alpha	RLpSIER	Phospho(S)@3;
Q01320	TOP2A	DNA topoisomerase 2-alpha	VPDEEENEEpSDTETSTSDSAAEAGPTFN	Phospho(S)@10;
Q01320	TOP2A	DNA topoisomerase 2-alpha	YLEEpSDDDDDLF	Phospho(S)@5;
Q02248	CTNB1	Catenin beta-1	pSPQMVSAIVR	Phospho(S)@1;
Q02248	CTNB1	Catenin beta-1	RTpSMGGTQQQFVEGVR	Phospho(S)@3;
Q02248	CTNB1	Catenin beta-1	RLpSVELTSSLFR	Phospho(S)@3;
Q02780	NFIA	Nuclear factor 1 A-type	SVEDEMDpSPGEEPFYTGQGR	Phospho(S)@8;
Q02819	NUCB1	Nucleobindin-1	AQRLpSQETEALGR	Phospho(S)@5;
Q02819	NUCB1	Nucleobindin-1	SGKLpSQELDFVSHNVR	Phospho(S)@5;
Q03145	EPHA2	Ephrin type-A receptor 2	LPSTpSGSEGVPFR	Phospho(S)@5;
Q03173	ENAH	Protein enabled homolog	TNTMNGSKpSPVISRPK	Phospho(S)@9;
Q04750	TOP1	DNA topoisomerase 1	EKENGFSpSPPR	Phospho(S)@8;
Q04750	TOP1	DNA topoisomerase 1	ENGFSpSPPR	Phospho(S)@6;
Q04750	TOP1	DNA topoisomerase 1	SGDHLHNDpSQIEADFR	Phospho(S)@9;
Q04888	SOX10	Transcription factor SOX-10	AEEQDLSEVELpSPVGSEEPR	Phospho(S)@12;
Q04888	SOX10	Transcription factor SOX-10	ApSPGPGELGK	Phospho(S)@2;
Q04888	SOX10	Transcription factor SOX-10	CLpSPGSAPSLGPDGGGGGSGLR	Phospho(S)@3;
Q04888	SOX10	Transcription factor SOX-10	CLSPGpSAPSLGPDGGGGGSGLR	Phospho(S)@6;
Q05CL8	LARP7	La-related protein 7	DLEFCpSpTEEEKETDR	Phospho(S)@6; Phospho(T)@7;
Q05CL8	LARP7	La-related protein 7	DLEFCpSTEEEKETDR	Phospho(S)@6;
Q05CL8	LARP7	La-related protein 7	pTASEGpSEAETPEAPK	Phospho(T)@1; Phospho(S)@6;
Q05CL8	LARP7	La-related protein 7	pTASEGSEAETPEAPK	Phospho(T)@1;
Q05CL8	LARP7	La-related protein 7	TApSEGpSEAETPEAPK	Phospho(S)@3; Phospho(S)@6;
Q05CL8	LARP7	La-related protein 7	TApSEGSEAETPEAPK	Phospho(S)@3;
Q05CL8	LARP7	La-related protein 7	TASEGpSEAETPEAPK	Phospho(S)@6;
Q05D44	IF2P	Eukaryotic translation initiation factor 5B	KTSFDENDpSEELEDKDSK	Phospho(S)@9;
Q05D44	IF2P	Eukaryotic translation initiation factor 5B	NpSEAPLpSGSEDADDSNK	Phospho(S)@2; Phospho(S)@7;
Q05D44	IF2P	Eukaryotic translation initiation factor 5B	PNSEAPLpSGSEDADDSNK	Phospho(S)@8;
Q05D44	IF2P	Eukaryotic translation initiation factor 5B	PNSEAPLSGpSEDADDSNK	Phospho(S)@10;
Q05D44	IF2P	Eukaryotic translation initiation factor 5B	pTARPNSEAPLSGSEDADDSNK	Phospho(T)@1;
Q05D44	IF2P	Eukaryotic translation initiation factor 5B	SVPpTVDSGNEDDDSSFK	Phospho(T)@4;
Q05D44	IF2P	Eukaryotic translation initiation factor 5B	SVPTVDpSGNEDDDSSFK	Phospho(S)@7;
Q05D44	IF2P	Eukaryotic translation initiation factor 5B	TARPNpSEAPLSGSEDADDSNK	Phospho(S)@6;
Q05D44	IF2P	Eukaryotic translation initiation factor 5B	TARPNSEAPLpSGpSEDADDSNK	Phospho(S)@11; Phospho(S)@13;
Q05D44	IF2P	Eukaryotic translation initiation factor 5B	TARPNSEAPLpSGSEDADDSNK	Phospho(S)@11;
Q05D44	IF2P	Eukaryotic translation initiation factor 5B	TARPNSEAPLSGpSEDADDSNK	Phospho(S)@13;
Q05D44	IF2P	Eukaryotic translation initiation factor 5B	TSFDENDpSEELEDKDSK	Phospho(S)@8;
Q05D44	IF2P	Eukaryotic translation initiation factor 5B	VNSpSGESGGEpSDEFLQSR	Phospho(S)@4; Phospho(S)@11;
Q05D44	IF2P	Eukaryotic translation initiation factor 5B	VNSSGEpSGGEpSDEFLQSR	Phospho(S)@7; Phospho(S)@11;
Q05D44	IF2P	Eukaryotic translation initiation factor 5B	VNSSGEpSGGESDEFLQSR	Phospho(S)@7;
Q05D44	IF2P	Eukaryotic translation initiation factor 5B	VNSSGESGGEpSDEFLQSR	Phospho(S)@11;
Q07113	MPRI	Cation-independent mannose-6-phosphate receptor	AEALpSSLHGDDQDSEDEVLTVPEVK	Phospho(S)@5;
Q07113	MPRI	Cation-independent mannose-6-phosphate receptor	AEALSpSLHGDDQDSEDEVLTVPEVK	Phospho(S)@6;
Q07113	MPRI	Cation-independent mannose-6-phosphate receptor	AEALSSLHGDDQDpSEDEVLTVPEVK	Phospho(S)@14;
Q07113	MPRI	Cation-independent mannose-6-phosphate receptor	LHGDDQDpSEDEVLTVPEVK	Phospho(S)@8;
Q07113	MPRI	Cation-independent mannose-6-phosphate receptor	LSSLHGDDQDpSEDEVLTVPEVK	Phospho(S)@11;
Q07113	MPRI	Cation-independent mannose-6-phosphate receptor	LVSFHDDpSDEDLLHI	Phospho(S)@8;
Q07113	MPRI	Cation-independent mannose-6-phosphate receptor	SLHGDDQDpSEDEVLTVPEVK	Phospho(S)@9;
Q07113	MPRI	Cation-independent mannose-6-phosphate receptor	SSLHGDDQDpSEDEVLTVPEVK	Phospho(S)@10;
Q08024	PEBB	Core-binding factor subunit beta	RQQDPpSPGSNLGGGDDLK	Phospho(S)@6;
Q08943	SSRP1	FACT complex subunit SSRP1	EGINPGYDDYADpSDEDQHDAYLER	Phospho(S)@13;
Q0GNC1	INF2	Inverted formin-2	SFpSEDAVTDSpSGSGTLPR	Phospho(S)@3; Phospho(S)@11;
Q0GNC1	INF2	Inverted formin-2	SFSEDAVTDpSpSGSGTLPR	Phospho(S)@10; Phospho(S)@11;
Q0GNC1	INF2	Inverted formin-2	SFSEDAVTDpSSGpSGTLPR	Phospho(S)@10; Phospho(S)@13;
Q0GNC1	INF2	Inverted formin-2	SFSEDAVTDpSSGSGTLPR	Phospho(S)@10;
Q0GNC1	INF2	Inverted formin-2	SFSEDAVTDSpSGpSGTLPR	Phospho(S)@11; Phospho(S)@13;
Q0GNC1	INF2	Inverted formin-2	SFSEDAVTDSpSGSGTLPR	Phospho(S)@11;
Q0GNC1	INF2	Inverted formin-2	SFSEDAVTDSSGpSGTLPR	Phospho(S)@13;
Q0GNC1	INF2	Inverted formin-2	TGPGEDEDGEDpTAPESALDpTSLDR	Phospho(T)@12; Phospho(T)@20;
Q0GNC1	INF2	Inverted formin-2	TGPGEDEDGEDpTAPESALDTpSLDR	Phospho(T)@12; Phospho(S)@21;
Q0GNC1	INF2	Inverted formin-2	TGPGEDEDGEDpTAPESALDTSLDR	Phospho(T)@12;
Q0GNC1	INF2	Inverted formin-2	TGPGEDEDGEDTAPESALDTpSLDR	Phospho(S)@21;
Q0P678	ZCH18	Zinc finger CCCH domain-containing protein 18	AGAEEEEEKGEGAPGEEGKPDVQpSVGEQEPTEAAK	Phospho(S)@24;
Q0P678	ZCH18	Zinc finger CCCH domain-containing protein 18	EpSGSEQDLDGAGERASDLEEEENATR	Phospho(S)@2;
Q0P678	ZCH18	Zinc finger CCCH domain-containing protein 18	ESGpSEQDLDGAGERApSDLEEEENATR	Phospho(S)@4; Phospho(S)@16;
Q0P678	ZCH18	Zinc finger CCCH domain-containing protein 18	ESGSEQDLDGAGERApSDLEEEENATR	Phospho(S)@16;
Q0P678	ZCH18	Zinc finger CCCH domain-containing protein 18	GPAGpSPCEEGDDVEEDGTpSDLRDEASSVTR	Phospho(S)@5; Phospho(S)@19;
Q0P678	ZCH18	Zinc finger CCCH domain-containing protein 18	GPAGpSPCEEGDDVEEDGTSDLR	Phospho(S)@5;
Q0P678	ZCH18	Zinc finger CCCH domain-containing protein 18	GPAGpSPCEEGDDVEEDGTSDLRDEASpSVTR	Phospho(S)@5; Phospho(S)@27;
Q0P678	ZCH18	Zinc finger CCCH domain-containing protein 18	GPAGpSPCEEGDDVEEDGTSDLRDEASSVTR	Phospho(S)@5;
Q0P678	ZCH18	Zinc finger CCCH domain-containing protein 18	GPAGSPCEEGDDVEEDGpTSDLRDEASpSVTR	Phospho(T)@18; Phospho(S)@27;
Q0P678	ZCH18	Zinc finger CCCH domain-containing protein 18	GPAGSPCEEGDDVEEDGTpSDLRDEASpSVTR	Phospho(S)@19; Phospho(S)@27;
Q0P678	ZCH18	Zinc finger CCCH domain-containing protein 18	GPAGSPCEEGDDVEEDGTpSDLRDEASSVTR	Phospho(S)@19;
Q0P678	ZCH18	Zinc finger CCCH domain-containing protein 18	GPAGSPCEEGDDVEEDGTSDLRDEASpSVTR	Phospho(S)@27;
Q0P678	ZCH18	Zinc finger CCCH domain-containing protein 18	LGVSVpSPSR	Phospho(S)@6;
Q0P678	ZCH18	Zinc finger CCCH domain-containing protein 18	LGVSVSPpSR	Phospho(S)@8;
Q0P678	ZCH18	Zinc finger CCCH domain-containing protein 18	MDVAEpSPELDPHSPEDEEQPALSDDDILR	Phospho(S)@6;
Q0P678	ZCH18	Zinc finger CCCH domain-containing protein 18	MDVAEpSPELDPHSPEDEEQPALSDDDILRESGpSEQDLDGAGER	Phospho(S)@6; Phospho(S)@33;
Q0P678	ZCH18	Zinc finger CCCH domain-containing protein 18	MDVAESPELDPHpSPEDEEQPALpSDDDILR	Phospho(S)@13; Phospho(S)@23;
Q0P678	ZCH18	Zinc finger CCCH domain-containing protein 18	MDVAESPELDPHSPEDEEQPALpSDDDILR	Phospho(S)@23;
Q0P678	ZCH18	Zinc finger CCCH domain-containing protein 18	SDEEDRApSEPKpSQDQDSEAHELSR	Phospho(S)@8; Phospho(S)@12;
Q0P678	ZCH18	Zinc finger CCCH domain-containing protein 18	SDEEDRApSEPKSQDQDSEAHELSR	Phospho(S)@8;
Q0P678	ZCH18	Zinc finger CCCH domain-containing protein 18	SFSSSPSPpSPTPpSPHRPPVR	Phospho(S)@9; Phospho(S)@13;
Q0P678	ZCH18	Zinc finger CCCH domain-containing protein 18	SQDQDpSEAHELSR	Phospho(S)@6;
Q0P678	ZCH18	Zinc finger CCCH domain-containing protein 18	TLSGSGSGpSGSSYSGSSSR	Phospho(S)@9;
Q0P678	ZCH18	Zinc finger CCCH domain-containing protein 18	TLSGSGSGSGSSYSGSSpSR	Phospho(S)@18;
Q0P678	ZCH18	Zinc finger CCCH domain-containing protein 18	VQSQEETRpSDEEDRASEPK	Phospho(S)@9;
Q0VGB7	PP4R2	Serine/threonine-protein phosphatase 4 regulatory subunit 2	GHSDSSASESEVSLLpSPVK	Phospho(S)@16;
Q148V7	K1468	LisH domain and HEAT repeat-containing protein KIAA1468	AGpSISTLDSLDFAR	Phospho(S)@3;
Q14AX6	CDK12	Cyclin-dependent kinase 12	NNpSPAPPQPAPVK	Phospho(S)@3;
Q14C51	PTCD3	Pentatricopeptide repeat domain-containing protein 3, mitochondrial	EALGNLTELNSSDGESpSSDSDSDDK	Phospho(S)@17;
Q14C51	PTCD3	Pentatricopeptide repeat domain-containing protein 3, mitochondrial	EALGNLTELNSSDGESSpSDSDSDDK	Phospho(S)@18;
Q14C51	PTCD3	Pentatricopeptide repeat domain-containing protein 3, mitochondrial	EALGNLTELNSSDGESSSDpSDSDDK	Phospho(S)@20;
Q14C51	PTCD3	Pentatricopeptide repeat domain-containing protein 3, mitochondrial	EALGNLTELNSSDGESSSDSDpSDDK	Phospho(S)@22;
Q1HFZ0	NSUN2	tRNA (cytosine(34)-C(5))-methyltransferase	EGVILpTNENAASPEQPGDEDAK	Phospho(T)@6;
Q1HFZ0	NSUN2	tRNA (cytosine(34)-C(5))-methyltransferase	EGVILTNENAApSPEQPGDEDAK	Phospho(S)@12;
Q1HFZ0	NSUN2	tRNA (cytosine(34)-C(5))-methyltransferase	FQQPPQPEGEEDApSDGGR	Phospho(S)@14;
Q1HFZ0	NSUN2	tRNA (cytosine(34)-C(5))-methyltransferase	FQQPPQPEGEEDApSDGGRK	Phospho(S)@14;
Q1HFZ0	NSUN2	tRNA (cytosine(34)-C(5))-methyltransferase	KEGVILTNENAApSPEQPGDEDAK	Phospho(S)@13;
Q1HFZ0	NSUN2	tRNA (cytosine(34)-C(5))-methyltransferase	NENAApSPEQPGDEDAK	Phospho(S)@6;
Q1HFZ0	NSUN2	tRNA (cytosine(34)-C(5))-methyltransferase	RFQQPPQPEGEEDApSDGGR	Phospho(S)@15;
Q3B7Z2	OSBP1	Oxysterol-binding protein 1	GDMpSDEDDENEFFDAPEIITMPENLGHK	Phospho(S)@4;
Q3B7Z2	OSBP1	Oxysterol-binding protein 1	MLAEpSDDpSGDEESVSQTDK	Phospho(S)@5; Phospho(S)@8;
Q3B7Z2	OSBP1	Oxysterol-binding protein 1	MLAESDDpSGDEESVSQTDK	Phospho(S)@8;
Q3TDQ1	STT3B	Dolichyl-diphosphooligosaccharide--protein glycosyltransferase subunit STT3B	ENPPVEDpSSDEDDKR	Phospho(S)@8;
Q3TFK5	GPTC4	G patch domain-containing protein 4	DLGNCpSDVDNHEPTPPK	Phospho(S)@6;
Q3TFK5	GPTC4	G patch domain-containing protein 4	QGTAIGpSEEEEAAGESGPR	Phospho(S)@7;
Q3THK3	T2FA	General transcription factor IIF subunit 1	IHDLEDDLEMSSDASDApSGEEGSR	Phospho(S)@18;
Q3THK7	GUAA	GMP synthase [glutamine-hydrolyzing]	TLNMTTpSPEEK	Phospho(S)@7;
Q3TKT4	SMCA4	Transcription activator BRG1	AENAEGQTPAIGPDGEPLDETpSQMpSDLPVK	Phospho(S)@22; Phospho(S)@25;
Q3TKT4	SMCA4	Transcription activator BRG1	AENAEGQTPAIGPDGEPLDETpSQMSDLPVK	Phospho(S)@22;
Q3TKT4	SMCA4	Transcription activator BRG1	AENAEGQTPAIGPDGEPLDETSQMpSDLPVK	Phospho(S)@25;
Q3TKT4	SMCA4	Transcription activator BRG1	AKPVVpSDDDpSEEEQEEDR	Phospho(S)@6; Phospho(S)@10;
Q3TKT4	SMCA4	Transcription activator BRG1	AKPVVpSDDDSEEEQEEDR	Phospho(S)@6;
Q3TKT4	SMCA4	Transcription activator BRG1	AKPVVSDDDpSEEEQEEDR	Phospho(S)@10;
Q3TKT4	SMCA4	Transcription activator BRG1	AKPVVSDDDpSEEEQEEDRSGpSGpSEED	Phospho(S)@10; Phospho(S)@21; Phospho(S)@23;
Q3TKT4	SMCA4	Transcription activator BRG1	AKPVVSDDDpSEEEQEEDRSGpSGSEED	Phospho(S)@10; Phospho(S)@21;
Q3TKT4	SMCA4	Transcription activator BRG1	AKPVVSDDDpSEEEQEEDRSGSGSEED	Phospho(S)@10;
Q3TKT4	SMCA4	Transcription activator BRG1	GRPPAEKLpSPNPPNLTK	Phospho(S)@9;
Q3TKT4	SMCA4	Transcription activator BRG1	IPDPDpSDDVSEVDAR	Phospho(S)@6;
Q3TKT4	SMCA4	Transcription activator BRG1	KAENAEGQTPAIGPDGEPLDETpSQMpSDLPVK	Phospho(S)@23; Phospho(S)@26;
Q3TKT4	SMCA4	Transcription activator BRG1	KAENAEGQTPAIGPDGEPLDETpSQMSDLPVK	Phospho(S)@23;
Q3TKT4	SMCA4	Transcription activator BRG1	KAENAEGQTPAIGPDGEPLDETSQMpSDLPVK	Phospho(S)@26;
Q3TKT4	SMCA4	Transcription activator BRG1	KIPDPDpSDDVSEVDAR	Phospho(S)@7;
Q3TKT4	SMCA4	Transcription activator BRG1	KIPDPDSDDVpSEVDAR	Phospho(S)@11;
Q3TKT4	SMCA4	Transcription activator BRG1	LpSPNPPNLTK	Phospho(S)@2;
Q3TQI7	CI078	Uncharacterized protein C9orf78 homolog	VGDTEKPEPERpSPPNR	Phospho(S)@12;
Q3TWW8	SRSF6	Serine/arginine-rich splicing factor 6	LIVENLSpSR	Phospho(S)@8;
Q3TWW8	SRSF6	Serine/arginine-rich splicing factor 6	SHpSPLPAPPSK	Phospho(S)@3;
Q3TX08	TRM1	tRNA (guanine(26)-N(2))-dimethyltransferase	IAVDLpSDQEEETAGK	Phospho(S)@6;
Q3TXS7	PSMD1	26S proteasome non-ATPase regulatory subunit 1	TASAVAGKpTPDApSPEPK	Phospho(T)@9; Phospho(S)@13;
Q3TXS7	PSMD1	26S proteasome non-ATPase regulatory subunit 1	TVGpTPIASVPGSTNTGTVPGSEK	Phospho(T)@4;
Q3TYA6	MPP8	M-phase phosphoprotein 8	GTVAVGDpSEEDGEDVFEVER	Phospho(S)@8;
Q3TYA6	MPP8	M-phase phosphoprotein 8	GYTpSEDDTWEPEVHLEDCK	Phospho(S)@4;
Q3TYA6	MPP8	M-phase phosphoprotein 8	pSNLELNK	Phospho(S)@1;
Q3U0J8	TBD2B	TBC1 domain family member 2B	DTSPDKGELVpSDEEEDT	Phospho(S)@11;
Q3U0V1	FUBP2	Far upstream element-binding protein 2	VQIpSPDSGGLPER	Phospho(S)@4;
Q3U1F9	PHAG1	Phosphoprotein associated with glycosphingolipid-enriched microdomains 1	RPpSEEPEPDYEAIQTLNR	Phospho(S)@3;
Q3U1J1	TFPT	TCF3 fusion partner homolog	LLPYPTLApSPPFD	Phospho(S)@9;
Q3U1J1	TFPT	TCF3 fusion partner homolog	TTApTLDPTSPAPGEGPSGR	Phospho(T)@4;
Q3U1J1	TFPT	TCF3 fusion partner homolog	TTATLDPTpSPAPGEGPSGR	Phospho(S)@9;
Q3UDW8	HGNAT	Heparan-alpha-glucosaminide N-acetyltransferase	LINSELGpSPSR	Phospho(S)@8;
Q3UDW8	HGNAT	Heparan-alpha-glucosaminide N-acetyltransferase	LINSELGSPpSR	Phospho(S)@10;
Q3UEB3	PUF60	Poly(U)-binding-splicing factor PUF60	VVNPILApSPPTLGLLEPK	Phospho(S)@8;
Q3UHJ0	AAK1	AP2-associated protein kinase 1	FFDpSRR	Phospho(S)@4;
Q3UHJ0	AAK1	AP2-associated protein kinase 1	ILpSDVTHSAVFGVPASK	Phospho(S)@3;
Q3UHX2	HAP28	28 kDa heat- and acid-stable phosphoprotein	KSLDpSDEpSEDEDDDYQQK	Phospho(S)@5; Phospho(S)@8;
Q3UHX2	HAP28	28 kDa heat- and acid-stable phosphoprotein	KSLDpSDESEDEDDDYQQK	Phospho(S)@5;
Q3UHX2	HAP28	28 kDa heat- and acid-stable phosphoprotein	KSLDSDEpSEDEDDDYQQK	Phospho(S)@8;
Q3UHX2	HAP28	28 kDa heat- and acid-stable phosphoprotein	SLDpSDESEDEDDDYQQK	Phospho(S)@4;
Q3UHX2	HAP28	28 kDa heat- and acid-stable phosphoprotein	SLDSDEpSEDEDDDYQQK	Phospho(S)@7;
Q3UJU9	RMD3	Regulator of microtubule dynamics protein 3	DSDKEpSGDAEDEVSCETVR	Phospho(S)@6;
Q3UJU9	RMD3	Regulator of microtubule dynamics protein 3	KDpSLDLDVEAASSPAAAALEEDDSSGR	Phospho(S)@3;
Q3UJU9	RMD3	Regulator of microtubule dynamics protein 3	SHpSLPNSLDYAQASER	Phospho(S)@3;
Q3UL36	ARGL1	Arginine and glutamate-rich protein 1	ASpSPPDRIDIFGR	Phospho(S)@3;
Q3UMF0	COBL1	Cordon-bleu protein-like 1	ITVEKDPDSALGIpSDGETSPSSK	Phospho(S)@14;
Q3UMQ8	NAF1	H/ACA ribonucleoprotein complex non-core subunit NAF1	NDQEPPPEVLDFpSDDEKEK	Phospho(S)@13;
Q3UMU9	HDGR2	Hepatoma-derived growth factor-related protein 2	GGpSSGEELEDEEPVK	Phospho(S)@3;
Q3UMU9	HDGR2	Hepatoma-derived growth factor-related protein 2	GGSpSGEELEDEEPVK	Phospho(S)@4;
Q3UMU9	HDGR2	Hepatoma-derived growth factor-related protein 2	GGSpSGEELEDEEPVKK	Phospho(S)@4;
Q3UMU9	HDGR2	Hepatoma-derived growth factor-related protein 2	RPKPERPPSTSSSDSDSDpSGEVDR	Phospho(S)@19;
Q3UPL0	SC31A	Protein transport protein Sec31A	DSDQVAQpSDGEEpSPAAEEQLLGER	Phospho(S)@8; Phospho(S)@13;
Q3UPL0	SC31A	Protein transport protein Sec31A	DSDQVAQpSDGEESPAAEEQLLGER	Phospho(S)@8;
Q3UPL0	SC31A	Protein transport protein Sec31A	DSDQVAQSDGEEpSPAAEEQLLGER	Phospho(S)@13;
Q3USH5	SFSWA	Splicing factor, suppressor of white-apricot homolog	VKLDDDpSEEDEESR	Phospho(S)@7;
Q3UWM4	KDM7A	Lysine-specific demethylase 7A	SRPSEYSDGSDSEDpSGPDCTALK	Phospho(S)@15;
Q3UXZ9	KDM5A	Lysine-specific demethylase 5A	DLDLEPLpSDLEEGLEESR	Phospho(S)@8;
Q3UXZ9	KDM5A	Lysine-specific demethylase 5A	EKDLDLEPLpSDLEEGLEESR	Phospho(S)@10;
Q3V1V3	ESF1	ESF1 homolog	ALAEEDpSEDELPpSDVDFNDPYFAEEVK	Phospho(S)@7; Phospho(S)@13;
Q3V1V3	ESF1	ESF1 homolog	ALAEEDpSEDELPpSDVDFNDPYFAEEVKK	Phospho(S)@7; Phospho(S)@13;
Q3V1V3	ESF1	ESF1 homolog	ALAEEDpSEDELPSDVDFNDPYFAEEVK	Phospho(S)@7;
Q3V1V3	ESF1	ESF1 homolog	ALAEEDpSEDELPSDVDFNDPYFAEEVKK	Phospho(S)@7;
Q3V1V3	ESF1	ESF1 homolog	ALAEEDSEDELPpSDVDFNDPYFAEEVKK	Phospho(S)@13;
Q3V1V3	ESF1	ESF1 homolog	FYDLSDSDSDLpSDEESK	Phospho(S)@12;
Q3V1V3	ESF1	ESF1 homolog	IDSEIpSPK	Phospho(S)@6;
Q4FK66	PR38A	Pre-mRNA-splicing factor 38A	VSALEEDMDDVEpSpSEEEEEEDEK	Phospho(S)@13; Phospho(S)@14;
Q4FK66	PR38A	Pre-mRNA-splicing factor 38A	VSALEEDMDDVEpSpSEEEEEEDEKLER	Phospho(S)@13; Phospho(S)@14;
Q4FK66	PR38A	Pre-mRNA-splicing factor 38A	VSALEEDMDDVESpSEEEEEEDEKLER	Phospho(S)@14;
Q4U2R1	HERC2	E3 ubiquitin-protein ligase HERC2	AEEEDLAAVPFLApSDNEEEEDDKGSTGSLIR	Phospho(S)@14;
Q4U2R1	HERC2	E3 ubiquitin-protein ligase HERC2	IRAEEEDLAAVPFLApSDNEEEEDDKGSTGSLIR	Phospho(S)@16;
Q4U2R1	HERC2	E3 ubiquitin-protein ligase HERC2	LVELPVSSQPpSAEDpSDTEDDSEAEQGER	Phospho(S)@11; Phospho(S)@15;
Q4VA53	PDS5B	Sister chromatid cohesion protein PDS5 homolog B	AEpSPETSAVESTQpSTPQK	Phospho(S)@3; Phospho(S)@14;
Q4VA53	PDS5B	Sister chromatid cohesion protein PDS5 homolog B	AEpSPETSAVESTQSTPQK	Phospho(S)@3;
Q4VA53	PDS5B	Sister chromatid cohesion protein PDS5 homolog B	AESPETpSAVESTQSTPQK	Phospho(S)@7;
Q4VA53	PDS5B	Sister chromatid cohesion protein PDS5 homolog B	ASSPVpSDDTTQEGAEEEDISVGNVR	Phospho(S)@6;
Q4VA53	PDS5B	Sister chromatid cohesion protein PDS5 homolog B	EELLENEDEQNpSPPK	Phospho(S)@12;
Q4VA53	PDS5B	Sister chromatid cohesion protein PDS5 homolog B	HKEELLENEDEQNpSPPK	Phospho(S)@14;
Q4VA53	PDS5B	Sister chromatid cohesion protein PDS5 homolog B	HKEELLENEDEQNpSPPKK	Phospho(S)@14;
Q4VA53	PDS5B	Sister chromatid cohesion protein PDS5 homolog B	LDpSSEMDHSENEDYTMSSPLPGK	Phospho(S)@3;
Q4VA53	PDS5B	Sister chromatid cohesion protein PDS5 homolog B	LDSpSEMDHSENEDYTMSSPLPGK	Phospho(S)@4;
Q4VA53	PDS5B	Sister chromatid cohesion protein PDS5 homolog B	LDSSEMDHpSENEDYTMSSPLPGK	Phospho(S)@9;
Q4VA53	PDS5B	Sister chromatid cohesion protein PDS5 homolog B	METVSNASpSSSNPSpSPGR	Phospho(S)@9; Phospho(S)@15;
Q4VA53	PDS5B	Sister chromatid cohesion protein PDS5 homolog B	METVSNASpSSSNPSSPGR	Phospho(S)@9;
Q4VA53	PDS5B	Sister chromatid cohesion protein PDS5 homolog B	METVSNASSSpSNPSpSPGR	Phospho(S)@11; Phospho(S)@15;
Q4VA53	PDS5B	Sister chromatid cohesion protein PDS5 homolog B	METVSNASSSSNPpSSPGR	Phospho(S)@14;
Q4VA53	PDS5B	Sister chromatid cohesion protein PDS5 homolog B	METVSNASSSSNPSpSPGR	Phospho(S)@15;
Q4VA53	PDS5B	Sister chromatid cohesion protein PDS5 homolog B	pTASDSDEQQWPEEK	Phospho(T)@1;
Q4VA53	PDS5B	Sister chromatid cohesion protein PDS5 homolog B	TApSDpSDEQQWPEEK	Phospho(S)@3; Phospho(S)@5;
Q4VA53	PDS5B	Sister chromatid cohesion protein PDS5 homolog B	TApSDSDEQQWPEEK	Phospho(S)@3;
Q4VA53	PDS5B	Sister chromatid cohesion protein PDS5 homolog B	TASDpSDEQQWPEEK	Phospho(S)@5;
Q4VBD9	GZF1	GDNF-inducible zinc finger protein 1	SFLVIVDGpSPK	Phospho(S)@9;
Q501J7	PHAR4	Phosphatase and actin regulator 4	pSLPITIEMLK	Phospho(S)@1;
Q501J7	PHAR4	Phosphatase and actin regulator 4	SSpSPVLVEEEPER	Phospho(S)@3;
Q52KE7	CCNL1	Cyclin-L1	AEEKpSPVSINVK	Phospho(S)@5;
Q52KE7	CCNL1	Cyclin-L1	GLNLDGTPALpSTLGGFSPASKPSpSPR	Phospho(S)@11; Phospho(S)@24;
Q52KE7	CCNL1	Cyclin-L1	GLNLDGTPALSTLGGFpSPApSKPSSPR	Phospho(S)@17; Phospho(S)@20;
Q52KE7	CCNL1	Cyclin-L1	GLNLDGTPALSTLGGFpSPASKPSpSPR	Phospho(S)@17; Phospho(S)@24;
Q52KE7	CCNL1	Cyclin-L1	GLNLDGTPALSTLGGFSPApSKPSpSPR	Phospho(S)@20; Phospho(S)@24;
Q52KE7	CCNL1	Cyclin-L1	GLNLDGTPALSTLGGFSPASKPpSpSPR	Phospho(S)@23; Phospho(S)@24;
Q52KE7	CCNL1	Cyclin-L1	LpSPTPSMQDGLDLPSETDLR	Phospho(S)@2;
Q52KI8	SRRM1	Serine/arginine repetitive matrix protein 1	AApSPSPQSVR	Phospho(S)@3;
Q52KI8	SRRM1	Serine/arginine repetitive matrix protein 1	AASPpSPQSVR	Phospho(S)@5;
Q52KI8	SRRM1	Serine/arginine repetitive matrix protein 1	AKpSPTPSLpSPAR	Phospho(S)@3; Phospho(S)@9;
Q52KI8	SRRM1	Serine/arginine repetitive matrix protein 1	AKpSPTPSLpSPARNpSDQEGGGK	Phospho(S)@3; Phospho(S)@9; Phospho(S)@14;
Q52KI8	SRRM1	Serine/arginine repetitive matrix protein 1	APKPEPVPEPKEPpSPEK	Phospho(S)@14;
Q52KI8	SRRM1	Serine/arginine repetitive matrix protein 1	APQTSpSPPPVR	Phospho(S)@6;
Q52KI8	SRRM1	Serine/arginine repetitive matrix protein 1	AVTIATPApTAAPAAVSAATTTSAQEEPAAAPEPR	Phospho(T)@9;
Q52KI8	SRRM1	Serine/arginine repetitive matrix protein 1	AVTIATPATAAPAAVSAATTTpSAQEEPAAAPEPR	Phospho(S)@22;
Q52KI8	SRRM1	Serine/arginine repetitive matrix protein 1	EKpSPELPEPSVR	Phospho(S)@3;
Q52KI8	SRRM1	Serine/arginine repetitive matrix protein 1	ETEpSEAEDDNLDDLER	Phospho(S)@4;
Q52KI8	SRRM1	Serine/arginine repetitive matrix protein 1	HRPpSSPApTPPPK	Phospho(S)@4; Phospho(T)@8;
Q52KI8	SRRM1	Serine/arginine repetitive matrix protein 1	HRPSpSPApTPPPK	Phospho(S)@5; Phospho(T)@8;
Q52KI8	SRRM1	Serine/arginine repetitive matrix protein 1	KEpTESEAEDDNLDDLER	Phospho(T)@3;
Q52KI8	SRRM1	Serine/arginine repetitive matrix protein 1	KETEpSEAEDDNLDDLE	Phospho(S)@5;
Q52KI8	SRRM1	Serine/arginine repetitive matrix protein 1	KETEpSEAEDDNLDDLER	Phospho(S)@5;
Q52KI8	SRRM1	Serine/arginine repetitive matrix protein 1	KPPAPPpSPVQpSQSPSTNWpSPAVPAK	Phospho(S)@7; Phospho(S)@11; Phospho(S)@19;
Q52KI8	SRRM1	Serine/arginine repetitive matrix protein 1	KPPAPPpSPVQpSQSPSTNWSPAVPAK	Phospho(S)@7; Phospho(S)@11;
Q52KI8	SRRM1	Serine/arginine repetitive matrix protein 1	KPPAPPpSPVQSQpSPSTN	Phospho(S)@7; Phospho(S)@13;
Q52KI8	SRRM1	Serine/arginine repetitive matrix protein 1	KPPAPPpSPVQSQpSPSTNWpSPAVPAK	Phospho(S)@7; Phospho(S)@13; Phospho(S)@19;
Q52KI8	SRRM1	Serine/arginine repetitive matrix protein 1	KPPAPPpSPVQSQpSPSTNWSPAVPAK	Phospho(S)@7; Phospho(S)@13;
Q52KI8	SRRM1	Serine/arginine repetitive matrix protein 1	KPPAPPpSPVQSQSPpSTNWpSPAVPAK	Phospho(S)@7; Phospho(S)@15; Phospho(S)@19;
Q52KI8	SRRM1	Serine/arginine repetitive matrix protein 1	KPPAPPpSPVQSQSPpSTNWSPAVPAK	Phospho(S)@7; Phospho(S)@15;
Q52KI8	SRRM1	Serine/arginine repetitive matrix protein 1	KPPAPPpSPVQSQSPSpTNWpSPAVPAK	Phospho(S)@7; Phospho(T)@16; Phospho(S)@19;
Q52KI8	SRRM1	Serine/arginine repetitive matrix protein 1	KPPAPPpSPVQSQSPSpTNWSPAVPAK	Phospho(S)@7; Phospho(T)@16;
Q52KI8	SRRM1	Serine/arginine repetitive matrix protein 1	KPPAPPpSPVQSQSPSTN	Phospho(S)@7;
Q52KI8	SRRM1	Serine/arginine repetitive matrix protein 1	KPPAPPpSPVQSQSPSTNWpSPAVPAK	Phospho(S)@7; Phospho(S)@19;
Q52KI8	SRRM1	Serine/arginine repetitive matrix protein 1	KPPAPPpSPVQSQSPSTNWSPAVPAK	Phospho(S)@7;
Q52KI8	SRRM1	Serine/arginine repetitive matrix protein 1	KPPAPPSPVQpSQpSPSTNWSPAVPAK	Phospho(S)@11; Phospho(S)@13;
Q52KI8	SRRM1	Serine/arginine repetitive matrix protein 1	KPPAPPSPVQpSQSPpSTNWSPAVPAK	Phospho(S)@11; Phospho(S)@15;
Q52KI8	SRRM1	Serine/arginine repetitive matrix protein 1	KPPAPPSPVQSQpSPpSTNWSPAVPAK	Phospho(S)@13; Phospho(S)@15;
Q52KI8	SRRM1	Serine/arginine repetitive matrix protein 1	KPPAPPSPVQSQpSPSTNWSPAVPAK	Phospho(S)@13;
Q52KI8	SRRM1	Serine/arginine repetitive matrix protein 1	KPPAPPSPVQSQSPpSTNWSPAVPAK	Phospho(S)@15;
Q52KI8	SRRM1	Serine/arginine repetitive matrix protein 1	KVELpSESEEDK	Phospho(S)@5;
Q52KI8	SRRM1	Serine/arginine repetitive matrix protein 1	KVELpSESEEDKGSK	Phospho(S)@5;
Q52KI8	SRRM1	Serine/arginine repetitive matrix protein 1	KVELSEpSEEDK	Phospho(S)@7;
Q52KI8	SRRM1	Serine/arginine repetitive matrix protein 1	KVELSEpSEEDKGSK	Phospho(S)@7;
Q52KI8	SRRM1	Serine/arginine repetitive matrix protein 1	LSPpSApSPPR	Phospho(S)@4; Phospho(S)@6;
Q52KI8	SRRM1	Serine/arginine repetitive matrix protein 1	pSPpSPAPPPPPPPPPPR	Phospho(S)@1; Phospho(S)@3;
Q52KI8	SRRM1	Serine/arginine repetitive matrix protein 1	RLpSPSApSPPR	Phospho(S)@3; Phospho(S)@7;
Q52KI8	SRRM1	Serine/arginine repetitive matrix protein 1	RLSPpSApSPPR	Phospho(S)@5; Phospho(S)@7;
Q52KI8	SRRM1	Serine/arginine repetitive matrix protein 1	RLSPSApSPPR	Phospho(S)@7;
Q52KI8	SRRM1	Serine/arginine repetitive matrix protein 1	RpTPSPPPR	Phospho(T)@2;
Q52KI8	SRRM1	Serine/arginine repetitive matrix protein 1	RQpSPSPSTRPIR	Phospho(S)@3;
Q52KI8	SRRM1	Serine/arginine repetitive matrix protein 1	RRpSPpSPAPPPPPPPPPPR	Phospho(S)@3; Phospho(S)@5;
Q52KI8	SRRM1	Serine/arginine repetitive matrix protein 1	RRpTApSPPPPPK	Phospho(T)@3; Phospho(S)@5;
Q52KI8	SRRM1	Serine/arginine repetitive matrix protein 1	RRpTPpSPPPR	Phospho(T)@3; Phospho(S)@5;
Q52KI8	SRRM1	Serine/arginine repetitive matrix protein 1	RYpSPPIQR	Phospho(S)@3;
Q52KI8	SRRM1	Serine/arginine repetitive matrix protein 1	RYpSPpSPPPK	Phospho(S)@3; Phospho(S)@5;
Q52KI8	SRRM1	Serine/arginine repetitive matrix protein 1	SPpSPAPPPPPPPPPPR	Phospho(S)@3;
Q52KI8	SRRM1	Serine/arginine repetitive matrix protein 1	SPTPSLpSPARNpSDQEGGGK	Phospho(S)@7; Phospho(S)@12;
Q52KI8	SRRM1	Serine/arginine repetitive matrix protein 1	SPTPSLpSPARNSDQEGGGK	Phospho(S)@7;
Q52KI8	SRRM1	Serine/arginine repetitive matrix protein 1	SRVpSVpSPGR	Phospho(S)@4; Phospho(S)@6;
Q52KI8	SRRM1	Serine/arginine repetitive matrix protein 1	TApSPPPPPK	Phospho(S)@3;
Q52KI8	SRRM1	Serine/arginine repetitive matrix protein 1	TRHpSPTPQQSNR	Phospho(S)@4;
Q52KI8	SRRM1	Serine/arginine repetitive matrix protein 1	WQpSPVTK	Phospho(S)@3;
Q569Z6	TR150	Thyroid hormone receptor-associated protein 3	ASVpSDLpSPR	Phospho(S)@4; Phospho(S)@7;
Q569Z6	TR150	Thyroid hormone receptor-associated protein 3	ASVSDLpSPR	Phospho(S)@7;
Q569Z6	TR150	Thyroid hormone receptor-associated protein 3	DKFpSGEEGEIEDDESGTENR	Phospho(S)@4;
Q569Z6	TR150	Thyroid hormone receptor-associated protein 3	ERpSPALKpSPLQ	Phospho(S)@3; Phospho(S)@8;
Q569Z6	TR150	Thyroid hormone receptor-associated protein 3	ERpSPALKpSPLQSVVVR	Phospho(S)@3; Phospho(S)@8;
Q569Z6	TR150	Thyroid hormone receptor-associated protein 3	ERpSPALKSPLQSVVVR	Phospho(S)@3;
Q569Z6	TR150	Thyroid hormone receptor-associated protein 3	FSGEEGEIEDDEpSGTENR	Phospho(S)@13;
Q569Z6	TR150	Thyroid hormone receptor-associated protein 3	FSGEEGEIEDDEpSGTENREEK	Phospho(S)@13;
Q569Z6	TR150	Thyroid hormone receptor-associated protein 3	FSGEEGEIEDDEpSGTENREEKDSLQPSAE	Phospho(S)@13;
Q569Z6	TR150	Thyroid hormone receptor-associated protein 3	FSGEEGEIEDDESGTENREEKDpSLQPSAE	Phospho(S)@23;
Q569Z6	TR150	Thyroid hormone receptor-associated protein 3	GGFpSDADVK	Phospho(S)@4;
Q569Z6	TR150	Thyroid hormone receptor-associated protein 3	HGLTHEELKpSPR	Phospho(S)@10;
Q569Z6	TR150	Thyroid hormone receptor-associated protein 3	IDIpSPSTFR	Phospho(S)@4;
Q569Z6	TR150	Thyroid hormone receptor-associated protein 3	KSSpSKDSRPSQAAGDNQGDEAK	Phospho(S)@4;
Q569Z6	TR150	Thyroid hormone receptor-associated protein 3	MDpSFDEDLAR	Phospho(S)@3;
Q569Z6	TR150	Thyroid hormone receptor-associated protein 3	pSPPATGSAYGSSQK	Phospho(S)@1;
Q569Z6	TR150	Thyroid hormone receptor-associated protein 3	RIDIpSPSTFR	Phospho(S)@5;
Q569Z6	TR150	Thyroid hormone receptor-associated protein 3	RIDIpSPSTFRK	Phospho(S)@5;
Q569Z6	TR150	Thyroid hormone receptor-associated protein 3	SpSSKDSRPSQAAGDNQGDEAK	Phospho(S)@2;
Q569Z6	TR150	Thyroid hormone receptor-associated protein 3	SSpSKDSRPSQAAGDNQGDEAK	Phospho(S)@3;
Q569Z6	TR150	Thyroid hormone receptor-associated protein 3	WAHDKFpSGEEGEIEDDEpSGTENR	Phospho(S)@7; Phospho(S)@18;
Q569Z6	TR150	Thyroid hormone receptor-associated protein 3	WAHDKFpSGEEGEIEDDEpSGTENREEK	Phospho(S)@7; Phospho(S)@18;
Q569Z6	TR150	Thyroid hormone receptor-associated protein 3	WAHDKFpSGEEGEIEDDESGTENR	Phospho(S)@7;
Q569Z6	TR150	Thyroid hormone receptor-associated protein 3	WAHDKFpSGEEGEIEDDESGTENREEK	Phospho(S)@7;
Q569Z6	TR150	Thyroid hormone receptor-associated protein 3	WAHDKFpSGEEGEIEDDESGTENREEKDpSLQPSAE	Phospho(S)@7; Phospho(S)@28;
Q569Z6	TR150	Thyroid hormone receptor-associated protein 3	WAHDKFSGEEGEIEDDEpSGTENR	Phospho(S)@18;
Q569Z6	TR150	Thyroid hormone receptor-associated protein 3	WAHDKFSGEEGEIEDDEpSGTENREEK	Phospho(S)@18;
Q58A65	JIP4	C-Jun-amino-terminal kinase-interacting protein 4	SApSQSpSLDKLDQELK	Phospho(S)@3; Phospho(S)@6;
Q58A65	JIP4	C-Jun-amino-terminal kinase-interacting protein 4	SASQSpSLDKLDQELK	Phospho(S)@6;
Q5DTL9	S4A10	Sodium-driven chloride bicarbonate exchanger	pSFADIGK	Phospho(S)@1;
Q5DTM8	BRE1A	E3 ubiquitin-protein ligase BRE1A	ALVVPEPEPDSDpSNQER	Phospho(S)@13;
Q5F2E7	NUFP2	Nuclear fragile X mental retardation-interacting protein 2	DYEIENQNPLApSPTNTLLGSAK	Phospho(S)@12;
Q5F2E7	NUFP2	Nuclear fragile X mental retardation-interacting protein 2	NDpSWGSFDLR	Phospho(S)@3;
Q5I012	S38AA	Putative sodium-coupled neutral amino acid transporter 10	LSVQDPVVVVAEDpSQEK	Phospho(S)@14;
Q5I012	S38AA	Putative sodium-coupled neutral amino acid transporter 10	QDVFGEGpSEER	Phospho(S)@8;
Q5I012	S38AA	Putative sodium-coupled neutral amino acid transporter 10	QDVFGEGpSEERK	Phospho(S)@8;
Q5PSV9	MDC1	Mediator of DNA damage checkpoint protein 1	ALSEPEPQSSASQSSGASEADpSPR	Phospho(S)@22;
Q5PSV9	MDC1	Mediator of DNA damage checkpoint protein 1	SQPQVLVEQSQSASGRDpSDTDVEEESSGR	Phospho(S)@18;
Q5PSV9	MDC1	Mediator of DNA damage checkpoint protein 1	SQpSGSPAAPVEQVVIHTDTSGDPTLPQR	Phospho(S)@3;
Q5PSV9	MDC1	Mediator of DNA damage checkpoint protein 1	SYSALSEPEPQSSASQSSGASEADpSPR	Phospho(S)@25;
Q5PSV9	MDC1	Mediator of DNA damage checkpoint protein 1	VLLAADpSEEEGDFPSGR	Phospho(S)@7;
Q5SF07	IF2B2	Insulin-like growth factor 2 mRNA-binding protein 2	ISYIPDEEVpSSPSPPHR	Phospho(S)@10;
Q5SF07	IF2B2	Insulin-like growth factor 2 mRNA-binding protein 2	ISYIPDEEVSpSPpSPPHR	Phospho(S)@11; Phospho(S)@13;
Q5SF07	IF2B2	Insulin-like growth factor 2 mRNA-binding protein 2	ISYIPDEEVSpSPSPPHR	Phospho(S)@11;
Q5SF07	IF2B2	Insulin-like growth factor 2 mRNA-binding protein 2	ISYIPDEEVSSPpSPPHR	Phospho(S)@13;
Q5SFM8	RBM27	RNA-binding protein 27	LQLGpTPPPLLAAR	Phospho(T)@5;
Q5SSI6	UTP18	U3 small nucleolar RNA-associated protein 18 homolog	GQLHGpSpSDEpSEVENEAK	Phospho(S)@6; Phospho(S)@7; Phospho(S)@10;
Q5SSI6	UTP18	U3 small nucleolar RNA-associated protein 18 homolog	GQLHGpSpSDESEVENEAK	Phospho(S)@6; Phospho(S)@7;
Q5SSI6	UTP18	U3 small nucleolar RNA-associated protein 18 homolog	GQLHGpSSDEpSEVENEAK	Phospho(S)@6; Phospho(S)@10;
Q5SSI6	UTP18	U3 small nucleolar RNA-associated protein 18 homolog	GQLHGpSSDESEVENEAK	Phospho(S)@6;
Q5SSI6	UTP18	U3 small nucleolar RNA-associated protein 18 homolog	GQLHGSpSDEpSEVENEAK	Phospho(S)@7; Phospho(S)@10;
Q5SSI6	UTP18	U3 small nucleolar RNA-associated protein 18 homolog	GQLHGSpSDESEVENEAK	Phospho(S)@7;
Q5SSI6	UTP18	U3 small nucleolar RNA-associated protein 18 homolog	GQLHGSSDEpSEVENEAK	Phospho(S)@10;
Q5SSI6	UTP18	U3 small nucleolar RNA-associated protein 18 homolog	RTpSSDDEpSEEDEDDLLQR	Phospho(S)@3; Phospho(S)@8;
Q5SSI6	UTP18	U3 small nucleolar RNA-associated protein 18 homolog	RTSpSDDESEEDEDDLLQR	Phospho(S)@4;
Q5SSI6	UTP18	U3 small nucleolar RNA-associated protein 18 homolog	RTSSDDEpSEEDEDDLLQR	Phospho(S)@8;
Q5SSI6	UTP18	U3 small nucleolar RNA-associated protein 18 homolog	TSSDDEpSEEDEDDLLQR	Phospho(S)@7;
Q5SU73	COIL	Coilin	VTGpSPAEEDEEETK	Phospho(S)@4;
Q5SVQ0	KAT7	Histone acetyltransferase KAT7	LSQSSQDSpSPVR	Phospho(S)@9;
Q5SVQ0	KAT7	Histone acetyltransferase KAT7	NTADHDEpSPPRpTPTGNAPSSESDIDISSPNVSHDESIAK	Phospho(S)@8; Phospho(T)@12;
Q5SVQ0	KAT7	Histone acetyltransferase KAT7	NTADHDEpSPPRTPpTGNAPSSESDIDISSPNVSHDESIAK	Phospho(S)@8; Phospho(T)@14;
Q5SVQ0	KAT7	Histone acetyltransferase KAT7	SSGpSETEQVVDFSDR	Phospho(S)@4;
Q5SWU9	ACACA	Acetyl-CoA carboxylase 1	FIIGpSVSEDNSEDEISNLVK	Phospho(S)@5;
Q5SWU9	ACACA	Acetyl-CoA carboxylase 1	FIIGSVSEDNpSEDEISNLVK	Phospho(S)@11;
Q5SWU9	ACACA	Acetyl-CoA carboxylase 1	SSMpSGLHLVK	Phospho(S)@4;
Q5SXY1	CYTSB	Cytospin-B	GpSPTGSSPNNASELSLASLTEK	Phospho(S)@2;
Q5SXY1	CYTSB	Cytospin-B	GSPTGpSpSPNNASELSLASLTEK	Phospho(S)@6; Phospho(S)@7;
Q5SXY1	CYTSB	Cytospin-B	GSPTGpSSPNNASELSLASLTEK	Phospho(S)@6;
Q5SXY1	CYTSB	Cytospin-B	GSPTGSpSPNNASELSLASLTEK	Phospho(S)@7;
Q5SXY1	CYTSB	Cytospin-B	SSKGpSPpTGSSPNNASELSLASLTEK	Phospho(S)@5; Phospho(T)@7;
Q5SXY1	CYTSB	Cytospin-B	SSKGpSPTGSpSPNNASELSLASLTEK	Phospho(S)@5; Phospho(S)@10;
Q5SXY1	CYTSB	Cytospin-B	SSKGpSPTGSSPNNApSELSLASLTEK	Phospho(S)@5; Phospho(S)@15;
Q5U4C3	SFR19	Splicing factor, arginine/serine-rich 19	APpSPAPAVpSPK	Phospho(S)@3; Phospho(S)@9;
Q5U4C3	SFR19	Splicing factor, arginine/serine-rich 19	APSPAPAVpSPK	Phospho(S)@9;
Q5U4C3	SFR19	Splicing factor, arginine/serine-rich 19	FDIYDPFHPTDEAYpSPPPAPEQK	Phospho(S)@15;
Q5U4C3	SFR19	Splicing factor, arginine/serine-rich 19	GTEETpSWSGEER	Phospho(S)@6;
Q5U4C3	SFR19	Splicing factor, arginine/serine-rich 19	GTEETSWpSGEER	Phospho(S)@8;
Q5U4C3	SFR19	Splicing factor, arginine/serine-rich 19	ISETLAGIYDDNSLSQDFPGDDpSPR	Phospho(S)@23;
Q5U4C3	SFR19	Splicing factor, arginine/serine-rich 19	SGDPAPPDpSPSWEAK	Phospho(S)@9;
Q5U4C3	SFR19	Splicing factor, arginine/serine-rich 19	VAPPPPALpTPDpSQTVDSSCKTPEVSFLPEEASEDTGVR	Phospho(T)@9; Phospho(S)@12;
Q5U4C3	SFR19	Splicing factor, arginine/serine-rich 19	VAPPPPALpTPDSQTVDSpSCKTPEVSFLPEEASEDTGVR	Phospho(T)@9; Phospho(S)@18;
Q5U4C3	SFR19	Splicing factor, arginine/serine-rich 19	VAPPPPALpTPDSQTVDSSCK	Phospho(T)@9;
Q5U4C3	SFR19	Splicing factor, arginine/serine-rich 19	VAPPPPALpTPDSQTVDSSCKTPEVpSFLPEEASEDTGVR	Phospho(T)@9; Phospho(S)@25;
Q5U4C3	SFR19	Splicing factor, arginine/serine-rich 19	VAPPPPALTPDSQTVDSpSCKTPEVpSFLPEEASEDTGVR	Phospho(S)@18; Phospho(S)@25;
Q5UAK0	MIER1	Mesoderm induction early response protein 1	YFDTNSEIEEEpSEEDEDYIPSEDWK	Phospho(S)@12;
Q5XF89	AT133	Probable cation-transporting ATPase 13A3	LAHDpSLEDLEVTR	Phospho(S)@5;
Q5XG71	UTP20	Small subunit processome component 20 homolog	LpSDSKEALGAPEAAASEGTVAK	Phospho(S)@2;
Q5XJE5	LEO1	RNA polymerase-associated protein LEO1	GSDpSEDEVLR	Phospho(S)@4;
Q60520	SIN3A	Paired amphipathic helix protein Sin3a	GDLpSDVEEEEEEEMDVDEATGAPK	Phospho(S)@4;
Q60575	KIF1B	Kinesin-like protein KIF1B	SGLpSLEELR	Phospho(S)@4;
Q60596	XRCC1	DNA repair protein XRCC1	TQAAGPSpSPPRPPpTPK	Phospho(S)@8; Phospho(T)@14;
Q60596	XRCC1	DNA repair protein XRCC1	TQAAGPSpSPPRPPTPK	Phospho(S)@8;
Q60598	SRC8	Src substrate cortactin	KQpTPPApSPSPQPIEDRPPSpSPIYEDAAPFK	Phospho(T)@3; Phospho(S)@7; Phospho(S)@7;
Q60598	SRC8	Src substrate cortactin	KQpTPPASPpSPQPIEDRPPpSSPIYEDAAPFK	Phospho(T)@3; Phospho(S)@9; Phospho(S)@9;
Q60598	SRC8	Src substrate cortactin	KQpTPPASPpSPQPIEDRPPSSPIYEDAAPFK	Phospho(T)@3; Phospho(S)@9;
Q60598	SRC8	Src substrate cortactin	KQpTPPASPSPQPIEDRPPSpSPIYEDAAPFK	Phospho(T)@3; Phospho(S)@20;
Q60598	SRC8	Src substrate cortactin	KQpTPPASPSPQPIEDRPPSSPIYEDAAPFK	Phospho(T)@3;
Q60598	SRC8	Src substrate cortactin	QTPPASPSPQPIEDRPPSpSPIYEDAAPFK	Phospho(S)@19;
Q60668	HNRPD	Heterogeneous nuclear ribonucleoprotein D0	IDASKNEEDEGHSNSpSPR	Phospho(S)@16;
Q60722	ITF2	Transcription factor 4	GMPPGLQGQpSVSSGSSEIKSDDEGDENLQDTK	Phospho(S)@10;
Q60722	ITF2	Transcription factor 4	GMPPGLQGQSVSSGSSEIKpSDDEGDENLQDTK	Phospho(S)@20;
Q60722	ITF2	Transcription factor 4	GQSVSSGpSSEIKSDDEGDENLQDTK	Phospho(S)@8;
Q60722	ITF2	Transcription factor 4	GQSVSSGSSEIKpSDDEGDENLQDTK	Phospho(S)@13;
Q60722	ITF2	Transcription factor 4	SVSSGSpSEIKSDDEGDENLQDTK	Phospho(S)@7;
Q60722	ITF2	Transcription factor 4	SVSSGSSEIKpSDDEGDENLQDTK	Phospho(S)@11;
Q60751	IGF1R	Insulin-like growth factor 1 receptor	ALPLPQSSpTC	Phospho(T)@9;
Q60875	ARHG2	Rho guanine nucleotide exchange factor 2	LEpSFESLR	Phospho(S)@3;
Q60875	ARHG2	Rho guanine nucleotide exchange factor 2	LQDSSDPDTGSEEEVSSRLpSPPHSPR	Phospho(S)@20;
Q60875	ARHG2	Rho guanine nucleotide exchange factor 2	SVpSTTNIAGHFNDESPLGLR	Phospho(S)@3;
Q60876	4EBP1	Eukaryotic translation initiation factor 4E-binding protein 1	pTPPKDLPAIPGVTSPTSDEPPMQASQSQLPSSPEDK	Phospho(T)@1;
Q60876	4EBP1	Eukaryotic translation initiation factor 4E-binding protein 1	RVALGDGVQLPPGDYpSTTPGGTLFpSTTPGGTR	Phospho(S)@16; Phospho(S)@25;
Q60876	4EBP1	Eukaryotic translation initiation factor 4E-binding protein 1	RVALGDGVQLPPGDYpSTTPGGTLFSTpTPGGTR	Phospho(S)@16; Phospho(T)@27;
Q60876	4EBP1	Eukaryotic translation initiation factor 4E-binding protein 1	VALGDGVQLPPGDpYSTTPGGTLFSTpTPGGTR	Phospho(Y)@14; Phospho(T)@26;
Q60876	4EBP1	Eukaryotic translation initiation factor 4E-binding protein 1	VALGDGVQLPPGDpYSTTPGGTLFSTTPGGpTR	Phospho(Y)@14; Phospho(T)@30;
Q60876	4EBP1	Eukaryotic translation initiation factor 4E-binding protein 1	VALGDGVQLPPGDYpSTTPGGTLFpSTTPGGTR	Phospho(S)@15; Phospho(S)@24;
Q60876	4EBP1	Eukaryotic translation initiation factor 4E-binding protein 1	VALGDGVQLPPGDYpSTTPGGTLFSTpTPGGTR	Phospho(S)@15; Phospho(T)@26;
Q60876	4EBP1	Eukaryotic translation initiation factor 4E-binding protein 1	VALGDGVQLPPGDYSTpTPGGTLFpSTTPGGTR	Phospho(T)@17; Phospho(S)@24;
Q60876	4EBP1	Eukaryotic translation initiation factor 4E-binding protein 1	VALGDGVQLPPGDYSTTPGGTLFpSTpTPGGTR	Phospho(S)@24; Phospho(T)@26;
Q60876	4EBP1	Eukaryotic translation initiation factor 4E-binding protein 1	VALGDGVQLPPGDYSTTPGGTLFSTpTPGGTR	Phospho(T)@26;
Q60930	VDAC2	Voltage-dependent anion-selective channel protein 2	LTFDTTFpSPNTGK	Phospho(S)@8;
Q60932	VDAC1	Voltage-dependent anion-selective channel protein 1	LTFDSSFpSPNTGK	Phospho(S)@8;
Q60932	VDAC1	Voltage-dependent anion-selective channel protein 1	LTFDSSFpSPNTGKK	Phospho(S)@8;
Q60953	PML	Protein PML	ATpSPPHLDGTSNPESTVPEK	Phospho(S)@3;
Q60953	PML	Protein PML	INAAVApSPEAASNQPEAASTHPVTTSTPEDLEQPK	Phospho(S)@7;
Q60953	PML	Protein PML	INAAVASPEAASNQPEAApSTHPVTTSTPEDLEQPK	Phospho(S)@19;
Q60953	PML	Protein PML	LATpSpSPEQSWPSTFK	Phospho(S)@4; Phospho(S)@5;
Q60953	PML	Protein PML	LATpSSPEQSWPSTFK	Phospho(S)@4;
Q60953	PML	Protein PML	LATSpSPEQSWPSTFK	Phospho(S)@5;
Q60953	PML	Protein PML	VPAPPGpSPCR	Phospho(S)@7;
Q61029	LAP2B	Lamina-associated polypeptide 2, isoforms beta/delta/epsilon/gamma	GPPDFpSpSDEEREPTPVLGSGASVGR	Phospho(S)@6; Phospho(S)@7;
Q61029	LAP2B	Lamina-associated polypeptide 2, isoforms beta/delta/epsilon/gamma	GPPDFSpSDEEREPTPVLGSGASVGR	Phospho(S)@7;
Q61029	LAP2B	Lamina-associated polypeptide 2, isoforms beta/delta/epsilon/gamma	GPPDFSSDEEREPpTPVLGSGASVGR	Phospho(T)@14;
Q61029	LAP2B	Lamina-associated polypeptide 2, isoforms beta/delta/epsilon/gamma	NGpSNDpSDRYpSDNDEDSKIELK	Phospho(S)@3; Phospho(S)@6; Phospho(S)@10;
Q61029	LAP2B	Lamina-associated polypeptide 2, isoforms beta/delta/epsilon/gamma	QNGpSNDSDRYpSDNDEDSKIELK	Phospho(S)@4; Phospho(S)@11;
Q61029	LAP2B	Lamina-associated polypeptide 2, isoforms beta/delta/epsilon/gamma	QNGpSNDSDRYSDNDEDSKIELK	Phospho(S)@4;
Q61029	LAP2B	Lamina-associated polypeptide 2, isoforms beta/delta/epsilon/gamma	QNGSNDpSDRYpSDNDEDSKIELK	Phospho(S)@7; Phospho(S)@11;
Q61029	LAP2B	Lamina-associated polypeptide 2, isoforms beta/delta/epsilon/gamma	QNGSNDpSDRYSDNDEDSKIELK	Phospho(S)@7;
Q61029	LAP2B	Lamina-associated polypeptide 2, isoforms beta/delta/epsilon/gamma	QNGSNDSDRYpSDNDEDSKIELK	Phospho(S)@11;
Q61029	LAP2B	Lamina-associated polypeptide 2, isoforms beta/delta/epsilon/gamma	SpSTPLPTVSSSAENTR	Phospho(S)@2;
Q61029	LAP2B	Lamina-associated polypeptide 2, isoforms beta/delta/epsilon/gamma	SSTPLPTVpSSSAENTR	Phospho(S)@9;
Q61029	LAP2B	Lamina-associated polypeptide 2, isoforms beta/delta/epsilon/gamma	SSTPLPTVSSpSAENTR	Phospho(S)@11;
Q61033	LAP2A	Lamina-associated polypeptide 2, isoforms alpha/zeta	GPPDFpSpSDEEREPTPVLGSGASVGR	Phospho(S)@6; Phospho(S)@7;
Q61033	LAP2A	Lamina-associated polypeptide 2, isoforms alpha/zeta	GPPDFSpSDEEREPTPVLGSGASVGR	Phospho(S)@7;
Q61033	LAP2A	Lamina-associated polypeptide 2, isoforms alpha/zeta	GPPDFSSDEEREPpTPVLGSGASVGR	Phospho(T)@14;
Q61033	LAP2A	Lamina-associated polypeptide 2, isoforms alpha/zeta	LSQSSYQDSESLpSPPR	Phospho(S)@13;
Q61033	LAP2A	Lamina-associated polypeptide 2, isoforms alpha/zeta	SpSTPLPTVSSSAENTR	Phospho(S)@2;
Q61033	LAP2A	Lamina-associated polypeptide 2, isoforms alpha/zeta	SSTPLPTVpSSSAENTR	Phospho(S)@9;
Q61033	LAP2A	Lamina-associated polypeptide 2, isoforms alpha/zeta	SSTPLPTVSSpSAENTR	Phospho(S)@11;
Q61136	PRP4B	Serine/threonine-protein kinase PRP4 homolog	EQAEMDDADNSEKpSVNEENGEVSEDQSQNK	Phospho(S)@14;
Q61136	PRP4B	Serine/threonine-protein kinase PRP4 homolog	EVIEApSDKEGLpSPAK	Phospho(S)@6; Phospho(S)@12;
Q61136	PRP4B	Serine/threonine-protein kinase PRP4 homolog	EVIEApSDKEGLpSPAKR	Phospho(S)@6; Phospho(S)@12;
Q61136	PRP4B	Serine/threonine-protein kinase PRP4 homolog	EVIEASDKEGLpSPAK	Phospho(S)@12;
Q61136	PRP4B	Serine/threonine-protein kinase PRP4 homolog	EVIEASDKEGLpSPAKR	Phospho(S)@12;
Q61136	PRP4B	Serine/threonine-protein kinase PRP4 homolog	GYESGpSEEEGEIHEK	Phospho(S)@6;
Q61136	PRP4B	Serine/threonine-protein kinase PRP4 homolog	LCDFGSASHVADNDIpTPYLVSR	Phospho(T)@16;
Q61136	PRP4B	Serine/threonine-protein kinase PRP4 homolog	LCDFGSASHVADNDITPpYLVSR	Phospho(Y)@18;
Q61136	PRP4B	Serine/threonine-protein kinase PRP4 homolog	LCDFGSASHVADNDITPYLVpSR	Phospho(S)@21;
Q61136	PRP4B	Serine/threonine-protein kinase PRP4 homolog	pSKpSPVDLR	Phospho(S)@1; Phospho(S)@3;
Q61136	PRP4B	Serine/threonine-protein kinase PRP4 homolog	pSRpSPLLNDR	Phospho(S)@1; Phospho(S)@3;
Q61136	PRP4B	Serine/threonine-protein kinase PRP4 homolog	QGYESGpSEEEGEIHEK	Phospho(S)@7;
Q61136	PRP4B	Serine/threonine-protein kinase PRP4 homolog	SPpSPDDILER	Phospho(S)@3;
Q61136	PRP4B	Serine/threonine-protein kinase PRP4 homolog	SRpSPLLNDR	Phospho(S)@3;
Q61136	PRP4B	Serine/threonine-protein kinase PRP4 homolog	SRpSPpSPDDILER	Phospho(S)@3; Phospho(S)@5;
Q61136	PRP4B	Serine/threonine-protein kinase PRP4 homolog	SVNEENGEVpSEDQSQNK	Phospho(S)@10;
Q61136	PRP4B	Serine/threonine-protein kinase PRP4 homolog	SVNEENGEVSEDQpSQNK	Phospho(S)@14;
Q61136	PRP4B	Serine/threonine-protein kinase PRP4 homolog	VEQESpSSDDNLEDFDVEEEDEEALIEQR	Phospho(S)@6;
Q61136	PRP4B	Serine/threonine-protein kinase PRP4 homolog	YLAEDSNIpSVPSEPSSPQSSTR	Phospho(S)@9;
Q61136	PRP4B	Serine/threonine-protein kinase PRP4 homolog	YLAEDSNISVPSEPpSSPQSpSTR	Phospho(S)@15; Phospho(S)@20;
Q61136	PRP4B	Serine/threonine-protein kinase PRP4 homolog	YLAEDSNISVPSEPpSSPQSSTR	Phospho(S)@15;
Q61136	PRP4B	Serine/threonine-protein kinase PRP4 homolog	YLAEDSNISVPSEPSpSPQpSSTR	Phospho(S)@16; Phospho(S)@19;
Q61136	PRP4B	Serine/threonine-protein kinase PRP4 homolog	YLAEDSNISVPSEPSpSPQSpSTR	Phospho(S)@16; Phospho(S)@20;
Q61136	PRP4B	Serine/threonine-protein kinase PRP4 homolog	YLAEDSNISVPSEPSpSPQSSTR	Phospho(S)@16;
Q61136	PRP4B	Serine/threonine-protein kinase PRP4 homolog	YLAEDSNISVPSEPSSPQpSpSTR	Phospho(S)@19; Phospho(S)@20;
Q61136	PRP4B	Serine/threonine-protein kinase PRP4 homolog	YLAEDSNISVPSEPSSPQSpSTR	Phospho(S)@20;
Q61144	PSN2	Presenilin-2	TSLMSAEpSPTSR	Phospho(S)@8;
Q61165	SL9A1	Sodium/hydrogen exchanger 1	IGpSDPLAYEPK	Phospho(S)@3;
Q61165	SL9A1	Sodium/hydrogen exchanger 1	LDpSPTLSR	Phospho(S)@3;
Q61165	SL9A1	Sodium/hydrogen exchanger 1	SKEPSSPGTDDVFTPGSSDpSPSSQR	Phospho(S)@20;
Q61165	SL9A1	Sodium/hydrogen exchanger 1	SKEPSSPGTDDVFTPGSSDSPpSSQR	Phospho(S)@22;
Q61165	SL9A1	Sodium/hydrogen exchanger 1	SKEPSSPGTDDVFTPGSSDSPSpSQR	Phospho(S)@23;
Q61188	EZH2	Histone-lysine N-methyltransferase EZH2	ESSIIAPVPTEDVDpTPPR	Phospho(T)@15;
Q61189	ICLN	Methylosome subunit pICln	LGEESKEPPpSDEDEEDNDDIEPISEFR	Phospho(S)@10;
Q61191	HCFC1	Host cell factor 1	ASAVpSPANLPAVLLQPR	Phospho(S)@5;
Q61191	HCFC1	Host cell factor 1	AVTTVTQSTPVPGPSVPPPEELQVpSPGPR	Phospho(S)@25;
Q61191	HCFC1	Host cell factor 1	FLPPDDAVQpSDDDSGTVPDYNQLK	Phospho(S)@10;
Q61191	HCFC1	Host cell factor 1	FLPPDDAVQSDDDpSGTVPDYNQLK	Phospho(S)@14;
Q61191	HCFC1	Host cell factor 1	GTSVMVTHYFLPPDDAVQpSDDDSGTVPDYNQLK	Phospho(S)@19;
Q61191	HCFC1	Host cell factor 1	GTSVMVTHYFLPPDDAVQSDDDpSGTVPDYNQLK	Phospho(S)@23;
Q61235	SNTB2	Beta-2-syntrophin	GLGPPpSPPAPPR	Phospho(S)@6;
Q61235	SNTB2	Beta-2-syntrophin	GPAGEApSASPPVR	Phospho(S)@7;
Q61235	SNTB2	Beta-2-syntrophin	GPAGEASApSPPVR	Phospho(S)@9;
Q61235	SNTB2	Beta-2-syntrophin	GPAGEASApSPPVRR	Phospho(S)@9;
Q61235	SNTB2	Beta-2-syntrophin	KPSLVSDLPWEGApSPQSPSFSGSEDSGSPK	Phospho(S)@14;
Q61235	SNTB2	Beta-2-syntrophin	KPSLVSDLPWEGASPQSPSFSGSEDSGpSPK	Phospho(S)@28;
Q61286	HTF4	Transcription factor 12	EKDENLHEPPSSDDMKpSDDESSQK	Phospho(S)@17;
Q61286	HTF4	Transcription factor 12	TSpSTNEDEDLNPEQK	Phospho(S)@3;
Q61382	TRAF4	TNF receptor-associated factor 4	GpSLDESSLGFGYPK	Phospho(S)@2;
Q61464	ZN638	Zinc finger protein 638	GSTFpSPDLK	Phospho(S)@5;
Q61526	ERBB3	Receptor tyrosine-protein kinase erbB-3	GEpSIEPLDPSEK	Phospho(S)@3;
Q61584	FXR1	Fragile X mental retardation syndrome-related protein 1	AINGPTSApSGDEIPK	Phospho(S)@9;
Q61584	FXR1	Fragile X mental retardation syndrome-related protein 1	RGPNYTSGYGTNpSELSNPSETESER	Phospho(S)@13;
Q61584	FXR1	Fragile X mental retardation syndrome-related protein 1	RGPNYTSGYGTNSELpSNPpSETESER	Phospho(S)@16; Phospho(S)@19;
Q61584	FXR1	Fragile X mental retardation syndrome-related protein 1	RGPNYTSGYGTNSELpSNPSETESER	Phospho(S)@16;
Q61584	FXR1	Fragile X mental retardation syndrome-related protein 1	RGPNYTSGYGTNSELSNPpSETESER	Phospho(S)@19;
Q61595	KTN1	Kinectin	EIQNGpTLRESDSEHVPR	Phospho(T)@6;
Q61595	KTN1	Kinectin	EIQNGTLREpSDSEHVPR	Phospho(S)@10;
Q61686	CBX5	Chromobox protein homolog 5	KSpSFSNSADDIK	Phospho(S)@3;
Q61686	CBX5	Chromobox protein homolog 5	SpSFSNSADDIK	Phospho(S)@2;
Q61687	ATRX	Transcriptional regulator ATRX	AATENpSENDITMQSLPK	Phospho(S)@6;
Q61687	ATRX	Transcriptional regulator ATRX	AKQPVIGDQNpSDpSDEMLAVLK	Phospho(S)@11; Phospho(S)@13;
Q61687	ATRX	Transcriptional regulator ATRX	AKQPVIGDQNpSDSDEMLAVLK	Phospho(S)@11;
Q61687	ATRX	Transcriptional regulator ATRX	ANLSSDEDGSpSDDEPDGGGK	Phospho(S)@11;
Q61687	ATRX	Transcriptional regulator ATRX	EEIpSDHENNVTILLEDSDLR	Phospho(S)@4;
Q61687	ATRX	Transcriptional regulator ATRX	EQEWDSpSpSDGTERLPEEEEIGPFSK	Phospho(S)@7; Phospho(S)@8;
Q61687	ATRX	Transcriptional regulator ATRX	EQLAVNQVNSEpSDSDSEESK	Phospho(S)@12;
Q61687	ATRX	Transcriptional regulator ATRX	EQLAVNQVNSESDpSDpSEESKKPR	Phospho(S)@14; Phospho(S)@16;
Q61687	ATRX	Transcriptional regulator ATRX	EQLAVNQVNSESDpSDSEESK	Phospho(S)@14;
Q61687	ATRX	Transcriptional regulator ATRX	EQLAVNQVNSESDpSDSEESKKPR	Phospho(S)@14;
Q61687	ATRX	Transcriptional regulator ATRX	EQLAVNQVNSESDSDpSEESK	Phospho(S)@16;
Q61687	ATRX	Transcriptional regulator ATRX	EQLAVNQVNSESDSDpSEESKKPR	Phospho(S)@16;
Q61687	ATRX	Transcriptional regulator ATRX	EQLAVNQVNSESDSDSEEpSK	Phospho(S)@19;
Q61687	ATRX	Transcriptional regulator ATRX	EQLAVNQVNSESDSDSEEpSKKPR	Phospho(S)@19;
Q61687	ATRX	Transcriptional regulator ATRX	EVIEIEDApSPTK	Phospho(S)@9;
Q61687	ATRX	Transcriptional regulator ATRX	IKPVTENLVLPSHTGFCQpSpSGDEALSK	Phospho(S)@19; Phospho(S)@20;
Q61687	ATRX	Transcriptional regulator ATRX	IKPVTENLVLPSHTGFCQSpSGDEALSK	Phospho(S)@20;
Q61687	ATRX	Transcriptional regulator ATRX	KEELpSDSVDK	Phospho(S)@5;
Q61687	ATRX	Transcriptional regulator ATRX	KEELpSDSVDKLPGK	Phospho(S)@5;
Q61687	ATRX	Transcriptional regulator ATRX	KYVEpSDDEKPTDENVNEK	Phospho(S)@5;
Q61687	ATRX	Transcriptional regulator ATRX	LTLpSDGEpSGEEKPTKPK	Phospho(S)@4; Phospho(S)@8;
Q61687	ATRX	Transcriptional regulator ATRX	LTLpSDGESGEEKPTKPK	Phospho(S)@4;
Q61687	ATRX	Transcriptional regulator ATRX	LTLSDGEpSGEEKPTKPK	Phospho(S)@8;
Q61687	ATRX	Transcriptional regulator ATRX	LTPVSLSNpSPIK	Phospho(S)@9;
Q61687	ATRX	Transcriptional regulator ATRX	QPVIGDQNpSDpSDEMLAVLK	Phospho(S)@9; Phospho(S)@11;
Q61687	ATRX	Transcriptional regulator ATRX	QPVIGDQNpSDSDEMLAVLK	Phospho(S)@9;
Q61687	ATRX	Transcriptional regulator ATRX	QPVIGDQNSDpSDEMLAVLK	Phospho(S)@11;
Q61687	ATRX	Transcriptional regulator ATRX	QSEEpSPADDGELRR	Phospho(S)@5;
Q61687	ATRX	Transcriptional regulator ATRX	QTESNPAMSNpSDEESNGTMK	Phospho(S)@11;
Q61687	ATRX	Transcriptional regulator ATRX	QVDITSSSSDIGDDDQNSAGEEpSSDEQK	Phospho(S)@23;
Q61687	ATRX	Transcriptional regulator ATRX	TTpSTSNPSpSPAPDWYK	Phospho(S)@3; Phospho(S)@9;
Q61687	ATRX	Transcriptional regulator ATRX	TTSpTSNPpSSPAPDWYK	Phospho(T)@4; Phospho(S)@8;
Q61687	ATRX	Transcriptional regulator ATRX	TTSTpSNPpSSPAPDWYK	Phospho(S)@5; Phospho(S)@8;
Q61687	ATRX	Transcriptional regulator ATRX	TTSTpSNPSpSPAPDWYK	Phospho(S)@5; Phospho(S)@9;
Q61687	ATRX	Transcriptional regulator ATRX	TTSTpSNPSpSPAPDWYKDFVTDTDAEVLEHSGK	Phospho(S)@5; Phospho(S)@9;
Q61687	ATRX	Transcriptional regulator ATRX	TTSTSNPpSpSPAPDWYK	Phospho(S)@8; Phospho(S)@9;
Q61687	ATRX	Transcriptional regulator ATRX	YVEpSDDEKPTDENVNEK	Phospho(S)@4;
Q61699	HS105	Heat shock protein 105 kDa	NIQQDNSEAGTQPQVQTDGQQTSQSPPpSPELTSEESK	Phospho(S)@28;
Q61792	LASP1	LIM and SH3 domain protein 1	GFSVVADpTPELQR	Phospho(T)@8;
Q61823	PDCD4	Programmed cell death protein 4	FVpSEGDGGR	Phospho(S)@3;
Q61823	PDCD4	Programmed cell death protein 4	SGVAVPTpSPK	Phospho(S)@8;
Q61879	MYH10	Myosin-10	QLHIEGASLELpSDDDTESK	Phospho(S)@12;
Q61937	NPM	Nucleophosmin	AEpSEDEDEEDVK	Phospho(S)@3;
Q61937	NPM	Nucleophosmin	CGpSGPVHISGQHLVAVEEDAEpSEDEDEEDVK	Phospho(S)@3; Phospho(S)@22;
Q61937	NPM	Nucleophosmin	CGpSGPVHISGQHLVAVEEDAESEDEDEEDVK	Phospho(S)@3;
Q61937	NPM	Nucleophosmin	CGSGPVHIpSGQHLVAVEEDAESEDEDEEDVK	Phospho(S)@9;
Q61937	NPM	Nucleophosmin	CGSGPVHIpSGQHLVAVEEDAESEDEDEEDVKL	Phospho(S)@9;
Q61937	NPM	Nucleophosmin	CGSGPVHISGQHLVAVEEDAEpSEDEDEED	Phospho(S)@22;
Q61937	NPM	Nucleophosmin	CGSGPVHISGQHLVAVEEDAEpSEDEDEEDVK	Phospho(S)@22;
Q61937	NPM	Nucleophosmin	CGSGPVHISGQHLVAVEEDAEpSEDEDEEDVKL	Phospho(S)@22;
Q61937	NPM	Nucleophosmin	DELHIVEAEAMNYEGpSPIK	Phospho(S)@16;
Q61937	NPM	Nucleophosmin	GPSpSVEDIK	Phospho(S)@4;
Q61937	NPM	Nucleophosmin	GPVHISGQHLVAVEEDAEpSEDEDEEDVK	Phospho(S)@19;
Q61937	NPM	Nucleophosmin	GQHLVAVEEDAEpSEDEDEEDVK	Phospho(S)@13;
Q61937	NPM	Nucleophosmin	HLVAVEEDAEpSEDEDEEDVK	Phospho(S)@11;
Q61937	NPM	Nucleophosmin	HLVAVEEDAEpSEDEDEEDVKL	Phospho(S)@11;
Q61937	NPM	Nucleophosmin	ISGQHLVAVEEDAEpSEDEDEEDVK	Phospho(S)@15;
Q61937	NPM	Nucleophosmin	ISGQHLVAVEEDAEpSEDEDEEDVKL	Phospho(S)@15;
Q61937	NPM	Nucleophosmin	KLDEDDEDDDEDDEDDEDDDDDDFDEEEpTEEKVPVK	Phospho(T)@29;
Q61937	NPM	Nucleophosmin	KQEKpTPKpTPKGPSSVEDIK	Phospho(T)@5; Phospho(T)@8;
Q61937	NPM	Nucleophosmin	LKCGSGPVHISGQHLVAVEEDAEpSEDEDEEDVK	Phospho(S)@24;
Q61937	NPM	Nucleophosmin	LVAVEEDAEpSEDEDEEDVK	Phospho(S)@10;
Q61937	NPM	Nucleophosmin	LVAVEEDAEpSEDEDEEDVKL	Phospho(S)@10;
Q61937	NPM	Nucleophosmin	MEDpSMDMDMSPLRPQNYLFGCELK	Phospho(S)@4;
Q61937	NPM	Nucleophosmin	MEDSMDMDMpSPLRPQNYLFGCELK	Phospho(S)@10;
Q61937	NPM	Nucleophosmin	pSGPVHIpSGQHLVAVEEDAEpSEDEDEEDVK	Phospho(S)@1; Phospho(S)@7; Phospho(S)@20;
Q61937	NPM	Nucleophosmin	QHLVAVEEDAEpSEDEDEEDVK	Phospho(S)@12;
Q61937	NPM	Nucleophosmin	SGPVHISGQHLVAVEEDAEpSEDEDEEDVK	Phospho(S)@20;
Q61937	NPM	Nucleophosmin	SGQHLVAVEEDAEpSEDEDEEDVK	Phospho(S)@14;
Q61937	NPM	Nucleophosmin	VAVEEDAEpSEDEDEEDVK	Phospho(S)@9;
Q61937	NPM	Nucleophosmin	VAVEEDAEpSEDEDEEDVKL	Phospho(S)@9;
Q61990	PCBP2	Poly(rC)-binding protein 2	GVTIPYRPKPpSSSPVIFAGGQDR	Phospho(S)@11;
Q61990	PCBP2	Poly(rC)-binding protein 2	PKPSSpSPVIFAGGQDR	Phospho(S)@6;
Q62018	CTR9	RNA polymerase-associated protein CTR9 homolog	AIISSSDDpSpSDEDKLK	Phospho(S)@9; Phospho(S)@10;
Q62018	CTR9	RNA polymerase-associated protein CTR9 homolog	AIISSSDDpSSDEDKLK	Phospho(S)@9;
Q62018	CTR9	RNA polymerase-associated protein CTR9 homolog	AIISSSDDSpSDEDKLK	Phospho(S)@10;
Q62018	CTR9	RNA polymerase-associated protein CTR9 homolog	GEEGpSEEEETENGPKPK	Phospho(S)@5;
Q62018	CTR9	RNA polymerase-associated protein CTR9 homolog	GGEFDEFVNDDpTDDDLPVSK	Phospho(T)@12;
Q62018	CTR9	RNA polymerase-associated protein CTR9 homolog	KGGEFDEFVNDDpTDDDLPVSK	Phospho(T)@13;
Q62018	CTR9	RNA polymerase-associated protein CTR9 homolog	RPPKGEEGpSEEEETENGPKPK	Phospho(S)@9;
Q62018	CTR9	RNA polymerase-associated protein CTR9 homolog	RRPPKGEEGpSEEEETENGPKPK	Phospho(S)@10;
Q62048	PEA15	Astrocytic phosphoprotein PEA-15	QPpSEEEIIK	Phospho(S)@3;
Q62093	SRSF2	Serine/arginine-rich splicing factor 2	SKpSPPKSPEEEGAVSS	Phospho(S)@3;
Q62172	RBP1	RalA-binding protein 1	TPpSSEEISPTKFPGLYR	Phospho(S)@3;
Q62172	RBP1	RalA-binding protein 1	TPSpSEEISPTKFPGLYR	Phospho(S)@4;
Q62172	RBP1	RalA-binding protein 1	TPSSEEIpSPTK	Phospho(S)@8;
Q62187	TTF1	Transcription termination factor 1	DIFHCDDDpSDEGSPEEPSASDVQ	Phospho(S)@9;
Q62187	TTF1	Transcription termination factor 1	ESDDpSDVDLGSAVR	Phospho(S)@5;
Q62187	TTF1	Transcription termination factor 1	HISEDRREpSDDpSDVDLGSAVR	Phospho(S)@9; Phospho(S)@12;
Q62187	TTF1	Transcription termination factor 1	REpSDDpSDVDLGSAVR	Phospho(S)@3; Phospho(S)@6;
Q62188	DPYL3	Dihydropyrimidinase-related protein 3	GMYDGPVFDLTTpTPK	Phospho(T)@13;
Q62188	DPYL3	Dihydropyrimidinase-related protein 3	GpSPTRPNPPVR	Phospho(S)@2;
Q62261	SPTB2	Spectrin beta chain, non-erythrocytic 1	AQTLPTSVVpTITSESSPGKR	Phospho(T)@10;
Q62261	SPTB2	Spectrin beta chain, non-erythrocytic 1	AQTLPTSVVTITSESpSPGK	Phospho(S)@16;
Q62261	SPTB2	Spectrin beta chain, non-erythrocytic 1	AQTLPTSVVTITSESpSPGKR	Phospho(S)@16;
Q62261	SPTB2	Spectrin beta chain, non-erythrocytic 1	ESpSPVPpSPTLDR	Phospho(S)@3; Phospho(S)@7;
Q62261	SPTB2	Spectrin beta chain, non-erythrocytic 1	ESpSPVPpSPTLDRK	Phospho(S)@3; Phospho(S)@7;
Q62261	SPTB2	Spectrin beta chain, non-erythrocytic 1	GDQVpSQNGLPAEQGSPR	Phospho(S)@5;
Q62261	SPTB2	Spectrin beta chain, non-erythrocytic 1	GDQVSQNGLPAEQGpSPR	Phospho(S)@15;
Q62261	SPTB2	Spectrin beta chain, non-erythrocytic 1	pTSSKESpSPVPpSPTLDR	Phospho(T)@1; Phospho(S)@7; Phospho(S)@11;
Q62261	SPTB2	Spectrin beta chain, non-erythrocytic 1	RPPpSPDPNTK	Phospho(S)@4;
Q62261	SPTB2	Spectrin beta chain, non-erythrocytic 1	TpSpSKESpSPVPpSPTLDR	Phospho(S)@2; Phospho(S)@3; Phospho(S)@7; Phospho(S)@11;
Q62261	SPTB2	Spectrin beta chain, non-erythrocytic 1	TSpSKESpSPVPpSPTLDR	Phospho(S)@3; Phospho(S)@7; Phospho(S)@11;
Q62261	SPTB2	Spectrin beta chain, non-erythrocytic 1	TSpSKESpSPVPpSPTLDRK	Phospho(S)@3; Phospho(S)@7; Phospho(S)@11;
Q62261	SPTB2	Spectrin beta chain, non-erythrocytic 1	TSpSKESpSPVPSPTLDR	Phospho(S)@3; Phospho(S)@7;
Q62261	SPTB2	Spectrin beta chain, non-erythrocytic 1	TSpSKESSPVPpSPTLDR	Phospho(S)@3; Phospho(S)@11;
Q62261	SPTB2	Spectrin beta chain, non-erythrocytic 1	TSSKESpSPVPpSPTLDR	Phospho(S)@7; Phospho(S)@11;
Q62261	SPTB2	Spectrin beta chain, non-erythrocytic 1	VSEEAESQQWDTSKGDQVpSQNGLPAEQGSPR	Phospho(S)@19;
Q62261	SPTB2	Spectrin beta chain, non-erythrocytic 1	VSEEAESQQWDTSKGDQVSQNGLPAEQGpSPR	Phospho(S)@29;
Q62313	TGON1	Trans-Golgi network integral membrane protein 1	EIEEGDTEPEEGSPLEEENEKVPGPSpSSENQEGTLTDSMK	Phospho(S)@27;
Q62313	TGON1	Trans-Golgi network integral membrane protein 1	EIEEGDTEPEEGSPLEEENEKVPGPSSpSENQEGTLTDSMK	Phospho(S)@28;
Q62313	TGON1	Trans-Golgi network integral membrane protein 1	GDKSpSEPTEDVETK	Phospho(S)@5;
Q62313	TGON1	Trans-Golgi network integral membrane protein 1	SDQpSSTEDSGKPTGGNSGKPTGGDSGKPTEAGSNK	Phospho(S)@4;
Q62313	TGON1	Trans-Golgi network integral membrane protein 1	SDQSpSTEDSGKPTGGNSGKPTGGDSGKPTEAGSNK	Phospho(S)@5;
Q62313	TGON1	Trans-Golgi network integral membrane protein 1	SDQSSTEDpSGKPTGGNSGKPTGGDSGKPTEAGSNK	Phospho(S)@9;
Q62313	TGON1	Trans-Golgi network integral membrane protein 1	TEpSGETLAGDSDFSLKPEK	Phospho(S)@3;
Q62313	TGON1	Trans-Golgi network integral membrane protein 1	VPGPpSSSENQEGTLTDSMK	Phospho(S)@5;
Q62314	TGON2	Trans-Golgi network integral membrane protein 2	TEpSGETLAGDSDFSLKPEK	Phospho(S)@3;
Q62318	TIF1B	Transcription intermediary factor 1-beta	AAASAATAApSAASGSPGSGEGSAGGEK	Phospho(S)@10;
Q62318	TIF1B	Transcription intermediary factor 1-beta	AAASAATAASAASGpSPGSGEGSAGGEK	Phospho(S)@15;
Q62318	TIF1B	Transcription intermediary factor 1-beta	AAATAAApSAATAASAASGSPGSGEGSAGGEK	Phospho(S)@8;
Q62318	TIF1B	Transcription intermediary factor 1-beta	AApSAAATAAASAATAASAASGSPGSGEGSAGGEK	Phospho(S)@3;
Q62318	TIF1B	Transcription intermediary factor 1-beta	AASAAApTAAASAATAASAASGSPGpSGEGSAGGEK	Phospho(T)@7; Phospho(S)@25;
Q62318	TIF1B	Transcription intermediary factor 1-beta	AASAAApTAAASAATAASAASGSPGSGEGSAGGEK	Phospho(T)@7;
Q62318	TIF1B	Transcription intermediary factor 1-beta	AASAAATAAApSAATAApSAASGSPGSGEGSAGGEK	Phospho(S)@11; Phospho(S)@17;
Q62318	TIF1B	Transcription intermediary factor 1-beta	AASAAATAAApSAATAASAASGSPGSGEGSAGGEK	Phospho(S)@11;
Q62318	TIF1B	Transcription intermediary factor 1-beta	AASAAATAAASAApTAASAASGSPGSGEGSAGGEK	Phospho(T)@14;
Q62318	TIF1B	Transcription intermediary factor 1-beta	AASAAATAAASAATAApSAASGSPGSGEGSAGGEK	Phospho(S)@17;
Q62318	TIF1B	Transcription intermediary factor 1-beta	AASAAATAAASAATAASAApSGpSPGSGEGSAGGEK	Phospho(S)@20; Phospho(S)@22;
Q62318	TIF1B	Transcription intermediary factor 1-beta	AASAAATAAASAATAASAASGpSPGpSGEGSAGGEK	Phospho(S)@22; Phospho(S)@25;
Q62318	TIF1B	Transcription intermediary factor 1-beta	AASAAATAAASAATAASAASGpSPGSGEGSAGGEK	Phospho(S)@22;
Q62318	TIF1B	Transcription intermediary factor 1-beta	AASAAATAAASAATAASAASGSPGpSGEGSAGGEK	Phospho(S)@25;
Q62318	TIF1B	Transcription intermediary factor 1-beta	AASAAATAAASAATAASAASGSPGSGEGpSAGGEK	Phospho(S)@29;
Q62318	TIF1B	Transcription intermediary factor 1-beta	AASAATAASAASGpSPGSGEGSAGGEK	Phospho(S)@14;
Q62318	TIF1B	Transcription intermediary factor 1-beta	AATAAASAATAApSAASGSPGSGEGSAGGEK	Phospho(S)@13;
Q62318	TIF1B	Transcription intermediary factor 1-beta	AATAASAASGpSPGSGEGSAGGEK	Phospho(S)@11;
Q62318	TIF1B	Transcription intermediary factor 1-beta	ApSAAApTAAASAATAASAASGSPGSGEGSAGGEK	Phospho(S)@2; Phospho(T)@6;
Q62318	TIF1B	Transcription intermediary factor 1-beta	ApSAAATAAApSAATAApSAASGSPGSGEGSAGGEK	Phospho(S)@2; Phospho(S)@10; Phospho(S)@16;
Q62318	TIF1B	Transcription intermediary factor 1-beta	ApSAAATAAASAATAASAASGpSPGpSGEGSAGGEK	Phospho(S)@2; Phospho(S)@21; Phospho(S)@24;
Q62318	TIF1B	Transcription intermediary factor 1-beta	ApSAAATAAASAATAASAASGpSPGSGEGSAGGEK	Phospho(S)@2; Phospho(S)@21;
Q62318	TIF1B	Transcription intermediary factor 1-beta	ASAAATAAASAATAApSAASGpSPGpSGEGSAGGEK	Phospho(S)@16; Phospho(S)@21; Phospho(S)@24;
Q62318	TIF1B	Transcription intermediary factor 1-beta	ASAAATAAASAATAApSAASGpSPGSGEGSAGGEK	Phospho(S)@16; Phospho(S)@21;
Q62318	TIF1B	Transcription intermediary factor 1-beta	ASAAATAAASAATAASAApSGpSPGSGEGSAGGEK	Phospho(S)@19; Phospho(S)@21;
Q62318	TIF1B	Transcription intermediary factor 1-beta	ASAAATAAASAATAASAASGpSPGSGEGSAGGEK	Phospho(S)@21;
Q62318	TIF1B	Transcription intermediary factor 1-beta	ASAAATAAASAATAASAASGSPGpSGEGSAGGEK	Phospho(S)@24;
Q62318	TIF1B	Transcription intermediary factor 1-beta	ASAATAASAASGpSPGSGEGSAGGEK	Phospho(S)@13;
Q62318	TIF1B	Transcription intermediary factor 1-beta	ATAASAASGpSPGSGEGSAGGEK	Phospho(S)@10;
Q62318	TIF1B	Transcription intermediary factor 1-beta	FSAVLVEPPPLNLPpSAGLSSQELSGPGDGP	Phospho(S)@15;
Q62318	TIF1B	Transcription intermediary factor 1-beta	FSAVLVEPPPLNLPSAGLpSSQELSGPGDGP	Phospho(S)@19;
Q62318	TIF1B	Transcription intermediary factor 1-beta	FSAVLVEPPPLNLPSAGLSpSQELSGPGDGP	Phospho(S)@20;
Q62318	TIF1B	Transcription intermediary factor 1-beta	LApSPpSGSTSpSGLEVVAPEVTSAPVSGPGILDDSATICR	Phospho(S)@3; Phospho(S)@5; Phospho(S)@10;
Q62318	TIF1B	Transcription intermediary factor 1-beta	LApSPpSGSTSSGLEVVAPEVTSAPVSGPGILDDSATICR	Phospho(S)@3; Phospho(S)@5;
Q62318	TIF1B	Transcription intermediary factor 1-beta	LApSPSGpSTSSGLEVVAPEVTSAPVSGPGILDDSATICR	Phospho(S)@3; Phospho(S)@7;
Q62318	TIF1B	Transcription intermediary factor 1-beta	LApSPSGSTpSSGLEVVAPEVTSAPVSGPGILDDSATICR	Phospho(S)@3; Phospho(S)@9;
Q62318	TIF1B	Transcription intermediary factor 1-beta	LApSPSGSTSpSGLEVVAPEVTSAPVSGPGILDDSATICR	Phospho(S)@3; Phospho(S)@10;
Q62318	TIF1B	Transcription intermediary factor 1-beta	LApSPSGSTSSGLEVVAPEVT	Phospho(S)@3;
Q62318	TIF1B	Transcription intermediary factor 1-beta	LApSPSGSTSSGLEVVAPEVTSAPVSGPGILDDSATICR	Phospho(S)@3;
Q62318	TIF1B	Transcription intermediary factor 1-beta	LASPpSGpSTSpSGLEVVAPEVTSAPVSGPGILDDSATICR	Phospho(S)@5; Phospho(S)@7; Phospho(S)@10;
Q62318	TIF1B	Transcription intermediary factor 1-beta	LASPpSGpSTSSGLEVVAPEVTSAPVSGPGILDDSATICR	Phospho(S)@5; Phospho(S)@7;
Q62318	TIF1B	Transcription intermediary factor 1-beta	LASPpSGSTSpSGLEVVAPEVTSAPVSGPGILDDSATICR	Phospho(S)@5; Phospho(S)@10;
Q62318	TIF1B	Transcription intermediary factor 1-beta	LASPpSGSTSSGLEVVAPEVT	Phospho(S)@5;
Q62318	TIF1B	Transcription intermediary factor 1-beta	LASPpSGSTSSGLEVVAPEVTSAPVSGPGILDDSATICR	Phospho(S)@5;
Q62318	TIF1B	Transcription intermediary factor 1-beta	LASPSGpSTSpSGLEVVAPEVTSAPVSGPGILDDSATICR	Phospho(S)@7; Phospho(S)@10;
Q62318	TIF1B	Transcription intermediary factor 1-beta	LASPSGpSTSSGLEVVAPEVTSAPVSGPGILDDSATICR	Phospho(S)@7;
Q62318	TIF1B	Transcription intermediary factor 1-beta	LASPSGSTpSpSGLEVVAPEVTSAPVSGPGILDDSATICR	Phospho(S)@9; Phospho(S)@10;
Q62318	TIF1B	Transcription intermediary factor 1-beta	LASPSGSTpSSGLEVVAPEVTSAPVSGPGILDDSATICR	Phospho(S)@9;
Q62318	TIF1B	Transcription intermediary factor 1-beta	LASPSGSTSpSGLEVVAPEVTpSAPVSGPGILDDSATICR	Phospho(S)@10; Phospho(S)@21;
Q62318	TIF1B	Transcription intermediary factor 1-beta	LASPSGSTSpSGLEVVAPEVTSAPVSGPGILDDSATICR	Phospho(S)@10;
Q62318	TIF1B	Transcription intermediary factor 1-beta	pSGEGEVSGLLR	Phospho(S)@1;
Q62318	TIF1B	Transcription intermediary factor 1-beta	pSRSGEGEVSGLLR	Phospho(S)@1;
Q62318	TIF1B	Transcription intermediary factor 1-beta	RPAASpSAAAASAAASSPAGGGGEAQELLEHCGVCR	Phospho(S)@6;
Q62318	TIF1B	Transcription intermediary factor 1-beta	RPAASSAAAApSAAASSPAGGGGEAQELLEH	Phospho(S)@11;
Q62318	TIF1B	Transcription intermediary factor 1-beta	RPAASSAAAApSAAASSPAGGGGEAQELLEHCGVCR	Phospho(S)@11;
Q62318	TIF1B	Transcription intermediary factor 1-beta	RPAASSAAAASAAApSSPAGGGGEAQELLEHCGVCR	Phospho(S)@15;
Q62318	TIF1B	Transcription intermediary factor 1-beta	RPAASSAAAASAAASpSPAGGGGEAQELLEH	Phospho(S)@16;
Q62318	TIF1B	Transcription intermediary factor 1-beta	RPAASSAAAASAAASpSPAGGGGEAQELLEHCGVCR	Phospho(S)@16;
Q62318	TIF1B	Transcription intermediary factor 1-beta	SAAAASAAASpSPAGGGGEAQELLEHCGVCR	Phospho(S)@11;
Q62318	TIF1B	Transcription intermediary factor 1-beta	SAAASpSPAGGGGEAQELLEHCGVCR	Phospho(S)@6;
Q62318	TIF1B	Transcription intermediary factor 1-beta	SRpSGEGEVSGLLR	Phospho(S)@3;
Q62318	TIF1B	Transcription intermediary factor 1-beta	TAAASAATAASAASGpSPGSGEGSAGGEK	Phospho(S)@16;
Q62318	TIF1B	Transcription intermediary factor 1-beta	TAASAASGpSPGSGEGSAGGEK	Phospho(S)@9;
Q62376	RU17	U1 small nuclear ribonucleoprotein 70 kDa	GGGGGGGGGpSGGGGGGDMAEPSEAGDGAPDDGPPGELGPEGPDGPEEK	Phospho(S)@10;
Q62376	RU17	U1 small nuclear ribonucleoprotein 70 kDa	GGGGpSGQDNGLEGLGSDGR	Phospho(S)@5;
Q62376	RU17	U1 small nuclear ribonucleoprotein 70 kDa	YDERPGPpSPLPHR	Phospho(S)@8;
Q62383	SPT6H	Transcription elongation factor SPT6	KMpSDDDEDDEEEYGKEEHEK	Phospho(S)@3;
Q62422	OSTF1	Osteoclast-stimulating factor 1	TLSNAEDYLDDEDpSD	Phospho(S)@14;
Q62448	IF4G2	Eukaryotic translation initiation factor 4 gamma 2	TQpTPPLGQTPQLGLK	Phospho(T)@3;
Q63918	SDPR	Serum deprivation-response protein	pSLEETLHNVDLSSDDELPRDEEALEDSAEEK	Phospho(S)@1;
Q63918	SDPR	Serum deprivation-response protein	RGNNSAVGpSNADLTIEEDEEEEPVALQQAQQVR	Phospho(S)@9;
Q63918	SDPR	Serum deprivation-response protein	SLEETLHNVDLpSpSDDELPRDEEALEDpSAEEK	Phospho(S)@12; Phospho(S)@13; Phospho(S)@27;
Q63918	SDPR	Serum deprivation-response protein	SLEETLHNVDLpSpSDDELPRDEEALEDSAEEK	Phospho(S)@12; Phospho(S)@13;
Q63918	SDPR	Serum deprivation-response protein	SLEETLHNVDLSpSDDELPRDEEALEDSAEEK	Phospho(S)@13;
Q63918	SDPR	Serum deprivation-response protein	SLEETLHNVDLSSDDELPRDEEALEDpSAEEK	Phospho(S)@27;
Q64012	RALY	RNA-binding protein Raly	APQEDTASEAGpTPQGEVQTR	Phospho(T)@12;
Q64012	RALY	RNA-binding protein Raly	DDGDEEGLLpTHpSEEELEHpSQDTDAEDGALQ	Phospho(T)@10; Phospho(S)@12; Phospho(S)@19;
Q64012	RALY	RNA-binding protein Raly	DDGDEEGLLpTHpSEEELEHSQDpTDAEDGALQ	Phospho(T)@10; Phospho(S)@12; Phospho(T)@22;
Q64012	RALY	RNA-binding protein Raly	DDGDEEGLLpTHpSEEELEHSQDTDAEDGALQ	Phospho(T)@10; Phospho(S)@12;
Q64012	RALY	RNA-binding protein Raly	DDGDEEGLLpTHSEEELEHpSQDpTDAEDGALQ	Phospho(T)@10; Phospho(S)@19; Phospho(T)@22;
Q64012	RALY	RNA-binding protein Raly	DDGDEEGLLpTHSEEELEHpSQDTDAEDGALQ	Phospho(T)@10; Phospho(S)@19;
Q64012	RALY	RNA-binding protein Raly	DDGDEEGLLpTHSEEELEHSQDTDAEDGALQ	Phospho(T)@10;
Q64012	RALY	RNA-binding protein Raly	DDGDEEGLLTHpSEEELEHpSQDpTDAEDGALQ	Phospho(S)@12; Phospho(S)@19; Phospho(T)@22;
Q64012	RALY	RNA-binding protein Raly	DDGDEEGLLTHpSEEELEHpSQDTDAEDGALQ	Phospho(S)@12; Phospho(S)@19;
Q64012	RALY	RNA-binding protein Raly	DDGDEEGLLTHpSEEELEHSQDTDAEDGALQ	Phospho(S)@12;
Q64012	RALY	RNA-binding protein Raly	DDGDEEGLLTHSEEELEHpSQDpTDAEDGALQ	Phospho(S)@19; Phospho(T)@22;
Q64012	RALY	RNA-binding protein Raly	DDGDEEGLLTHSEEELEHpSQDTDAEDGALQ	Phospho(S)@19;
Q64012	RALY	RNA-binding protein Raly	GRLpSPVPVPR	Phospho(S)@4;
Q64012	RALY	RNA-binding protein Raly	LPAPQEDpTApSEAGpTPQGEVQTR	Phospho(T)@8; Phospho(S)@10; Phospho(T)@14;
Q64012	RALY	RNA-binding protein Raly	LPAPQEDpTApSEAGTPQGEVQTR	Phospho(T)@8; Phospho(S)@10;
Q64012	RALY	RNA-binding protein Raly	LPAPQEDpTASEAGpTPQGEVQTR	Phospho(T)@8; Phospho(T)@14;
Q64012	RALY	RNA-binding protein Raly	LPAPQEDpTASEAGTPQGEVQTR	Phospho(T)@8;
Q64012	RALY	RNA-binding protein Raly	LPAPQEDTApSEAGpTPQGEVQTR	Phospho(S)@10; Phospho(T)@14;
Q64012	RALY	RNA-binding protein Raly	LPAPQEDTApSEAGTPQGEVQTR	Phospho(S)@10;
Q64012	RALY	RNA-binding protein Raly	LPAPQEDTASEAGpTPQGEVQTR	Phospho(T)@14;
Q64012	RALY	RNA-binding protein Raly	LPAPQEDTASEAGTPQGEVQpTR	Phospho(T)@21;
Q640N2	AR13B	ADP-ribosylation factor-like protein 13B	EALSQQLDpSEDEQDQR	Phospho(S)@9;
Q64127	TIF1A	Transcription intermediary factor 1-alpha	FSDDpSDDDFVQPR	Phospho(S)@5;
Q64127	TIF1A	Transcription intermediary factor 1-alpha	SEWSDASQKpSPVHVGETR	Phospho(S)@10;
Q64152	BTF3	Transcription factor BTF3	APLATGEDDDDEVPDLVENFDEApSKNEAN	Phospho(S)@24;
Q64213	SF01	Splicing factor 1	TGDLGIPPNPEDRpSPpSPEPIYNSEGK	Phospho(S)@14; Phospho(S)@16;
Q64337	SQSTM	Sequestosome-1	EVDPSTGELQpSLQMPESEGPSSLDPSQEGPTGLK	Phospho(S)@11;
Q64337	SQSTM	Sequestosome-1	EVDPSTGELQSLQMPESEGPSpSLDPSQEGPTGLK	Phospho(S)@22;
Q64337	SQSTM	Sequestosome-1	IALESVGQPEEQMESGNCpSGGDDDWTHLSSK	Phospho(S)@19;
Q64337	SQSTM	Sequestosome-1	IALESVGQPEEQMESGNCSGGDDDWpTHLSSK	Phospho(T)@26;
Q64337	SQSTM	Sequestosome-1	LTPpTTPESSSTGTEDK	Phospho(T)@4;
Q64337	SQSTM	Sequestosome-1	LTPTpTPESSSTGTEDK	Phospho(T)@5;
Q64337	SQSTM	Sequestosome-1	pSRLTPTpTPESSSTGTEDK	Phospho(S)@1; Phospho(T)@7;
Q64337	SQSTM	Sequestosome-1	SRLpTPpTTPESSSTGTEDK	Phospho(T)@4; Phospho(T)@6;
Q64337	SQSTM	Sequestosome-1	SRLpTPTpTPESSSTGTEDK	Phospho(T)@4; Phospho(T)@7;
Q64337	SQSTM	Sequestosome-1	SRLpTPTTPESSSTGTEDK	Phospho(T)@4;
Q64511	TOP2B	DNA topoisomerase 2-beta	ApSPITNDGEDEFVPpSDGLDKDEYAFSSGK	Phospho(S)@2; Phospho(S)@15;
Q64511	TOP2B	DNA topoisomerase 2-beta	ApSPITNDGEDEFVPSDGLDKDEYAFSSGK	Phospho(S)@2;
Q64511	TOP2B	DNA topoisomerase 2-beta	ASGpSENEGDYNPGR	Phospho(S)@4;
Q64511	TOP2B	DNA topoisomerase 2-beta	ASPIpTNDGEDEFVPSDGLDKDEYAFSSGK	Phospho(T)@5;
Q64511	TOP2B	DNA topoisomerase 2-beta	ASPITNDGEDEFVPpSDGLDKDEYAFSSGK	Phospho(S)@15;
Q64511	TOP2B	DNA topoisomerase 2-beta	FDpSNEEDTASVFAPSFGLK	Phospho(S)@3;
Q64511	TOP2B	DNA topoisomerase 2-beta	IVEpTINSDpSDSEFGIPK	Phospho(T)@4; Phospho(S)@9;
Q64511	TOP2B	DNA topoisomerase 2-beta	IVETINpSDpSDSEFGIPK	Phospho(S)@7; Phospho(S)@9;
Q64511	TOP2B	DNA topoisomerase 2-beta	IVETINpSDSDSEFGIPK	Phospho(S)@7;
Q64511	TOP2B	DNA topoisomerase 2-beta	IVETINSDpSDpSEFGIPK	Phospho(S)@9; Phospho(S)@11;
Q64511	TOP2B	DNA topoisomerase 2-beta	IVETINSDpSDSEFGIPK	Phospho(S)@9;
Q64511	TOP2B	DNA topoisomerase 2-beta	KApSGpSENEGDYNPGR	Phospho(S)@3; Phospho(S)@5;
Q64511	TOP2B	DNA topoisomerase 2-beta	KApSGSENEGDYNPGR	Phospho(S)@3;
Q64511	TOP2B	DNA topoisomerase 2-beta	KASGpSENEGDYNPGR	Phospho(S)@5;
Q64511	TOP2B	DNA topoisomerase 2-beta	KIVETINpSDpSDSEFGIPK	Phospho(S)@8; Phospho(S)@10;
Q64511	TOP2B	DNA topoisomerase 2-beta	KIVETINpSDSDSEFGIPK	Phospho(S)@8;
Q64511	TOP2B	DNA topoisomerase 2-beta	KIVETINSDpSDpSEFGIPK	Phospho(S)@10; Phospho(S)@12;
Q64511	TOP2B	DNA topoisomerase 2-beta	KIVETINSDpSDSEFGIPK	Phospho(S)@10;
Q64511	TOP2B	DNA topoisomerase 2-beta	KTSFDQDpSDVDIFPSDFTSEPPALPR	Phospho(S)@8;
Q64511	TOP2B	DNA topoisomerase 2-beta	NPWpSDDESKSEpSDLEEAEPVVIPR	Phospho(S)@4; Phospho(S)@12;
Q64511	TOP2B	DNA topoisomerase 2-beta	NPWSDDESKpSEpSDLEEAEPVVIPR	Phospho(S)@10; Phospho(S)@12;
Q64511	TOP2B	DNA topoisomerase 2-beta	SEDDpSAKFDpSNEEDTASVFAPSFGLK	Phospho(S)@5; Phospho(S)@10;
Q64511	TOP2B	DNA topoisomerase 2-beta	SEDDSAKFDpSNEEDTASVFAPSFGLK	Phospho(S)@10;
Q64511	TOP2B	DNA topoisomerase 2-beta	TpSFDQDSDVDIFPSDFTSEPPALPR	Phospho(S)@2;
Q64511	TOP2B	DNA topoisomerase 2-beta	TSFDQDpSDVDIFPSDFTSEPPALPR	Phospho(S)@7;
Q64511	TOP2B	DNA topoisomerase 2-beta	VKApSPIpTNDGEDEFVPSDGLDKDEYAFSSGK	Phospho(S)@4; Phospho(T)@7;
Q64511	TOP2B	DNA topoisomerase 2-beta	VKApSPITNDGEDEFVPpSDGLDKDEYAFSSGK	Phospho(S)@4; Phospho(S)@17;
Q64511	TOP2B	DNA topoisomerase 2-beta	VKApSPITNDGEDEFVPSDGLDKDEYAFSSGK	Phospho(S)@4;
Q64511	TOP2B	DNA topoisomerase 2-beta	YTFDFpSEEEDDDAAAADDSNDLEELK	Phospho(S)@6;
Q64511	TOP2B	DNA topoisomerase 2-beta	YTFDFSEEEDDDAAAADDpSNDLEELK	Phospho(S)@19;
Q64707	U2AFL	U2 small nuclear ribonucleoprotein auxiliary factor 35 kDa subunit-related pro	ALEAPPEEDDDVpSANEELAER	Phospho(S)@13;
Q64727	VINC	Vinculin	pSLLDASEEAIKK	Phospho(S)@1;
Q65Z40	WAPL	Wings apart-like protein homolog	VEEEDTGDPFGFDpSDDESLPVSSK	Phospho(S)@14;
Q68FF6	GIT1	ARF GTPase-activating protein GIT1	HGpSGADSDYENTQSGDPLLGLEGK	Phospho(S)@3;
Q68FF6	GIT1	ARF GTPase-activating protein GIT1	HGSGADpSDYENTQSGDPLLGLEGK	Phospho(S)@7;
Q68FF6	GIT1	ARF GTPase-activating protein GIT1	SLSpSPTDNLELSAR	Phospho(S)@4;
Q68FF6	GIT1	ARF GTPase-activating protein GIT1	SQSELDDQHDYDpSVASDEDTDQEPLPSAGATR	Phospho(S)@13;
Q68FF6	GIT1	ARF GTPase-activating protein GIT1	SQSELDDQHDYDSVApSDEDTDQEPLPSAGATR	Phospho(S)@16;
Q68FL6	SYMC	Methionine--tRNA ligase, cytoplasmic	GpSPKPAAVEAVTAAGSQHIQTLTDEVTK	Phospho(S)@2;
Q69ZC8	GPAM1	GPALPP motifs-containing protein 1	EHATVEDEERDPpSPVAGPALPPNYR	Phospho(S)@13;
Q69ZC8	GPAM1	GPALPP motifs-containing protein 1	QDDpSPPRPIIGPALPPGFIK	Phospho(S)@4;
Q69ZJ7	RIC1	RAB6A-GEF complex partner protein 1	AIGSGEpSETPPSTPTSQEPSSSGGFEFFR	Phospho(S)@7;
Q69ZJ7	RIC1	RAB6A-GEF complex partner protein 1	FpTAEQLHGVWPQDVIDGTCVAVNNK	Phospho(T)@2;
Q69ZK6	JHD2C	Probable JmjC domain-containing histone demethylation protein 2C	TSVSLPESQQQNpSPQK	Phospho(S)@13;
Q69ZR2	HECD1	E3 ubiquitin-protein ligase HECTD1	VSALAGPSpSDDENEEESKPEKEDEPQEDAK	Phospho(S)@9;
Q69ZR2	HECD1	E3 ubiquitin-protein ligase HECTD1	VSALAGPSSDDENEEEpSKPEKEDEPQEDAK	Phospho(S)@17;
Q69ZX6	MOR2A	MORC family CW-type zinc finger protein 2A	KEANELpSDSAGEDHPAELR	Phospho(S)@7;
Q69ZX6	MOR2A	MORC family CW-type zinc finger protein 2A	KEANELSDpSAGEDHPAELR	Phospho(S)@9;
Q69ZX6	MOR2A	MORC family CW-type zinc finger protein 2A	LMKPPpSPEHQpSPDTQQEGGEEEEAMVAR	Phospho(S)@6; Phospho(S)@11;
Q69ZX6	MOR2A	MORC family CW-type zinc finger protein 2A	LMKPPpSPEHQSPDTQQEGGEEEEAMVAR	Phospho(S)@6;
Q69ZX6	MOR2A	MORC family CW-type zinc finger protein 2A	LMKPPSPEHQpSPDTQQEGGEEEEAMVAR	Phospho(S)@11;
Q69ZX6	MOR2A	MORC family CW-type zinc finger protein 2A	pSPPLPAVIK	Phospho(S)@1;
Q69ZX6	MOR2A	MORC family CW-type zinc finger protein 2A	SLAVpSDEEEAEEEAEK	Phospho(S)@5;
Q6A065	CE170	Centrosomal protein of 170 kDa	LGEApSDSELADADK	Phospho(S)@5;
Q6A065	CE170	Centrosomal protein of 170 kDa	LGEASDpSELADADK	Phospho(S)@7;
Q6A0D4	RFTN1	Raftlin	CTLGDRSpSLENDTPK	Phospho(S)@8;
Q6A4J8	UBP7	Ubiquitin carboxyl-terminal hydrolase 7	AGEQQLpSEPEDMEMEAGDTDDPPR	Phospho(S)@7;
Q6DFW4	NOP58	Nucleolar protein 58	EEPLpSEEEPCTSTAVPpSPEK	Phospho(S)@5; Phospho(S)@17;
Q6DFW4	NOP58	Nucleolar protein 58	EEPLpSEEEPCTSTAVPpSPEKK	Phospho(S)@5; Phospho(S)@17;
Q6DFW4	NOP58	Nucleolar protein 58	EEPLpSEEEPCTSTAVPSPEK	Phospho(S)@5;
Q6DFW4	NOP58	Nucleolar protein 58	EEPLpSEEEPCTSTAVPSPEKK	Phospho(S)@5;
Q6DFW4	NOP58	Nucleolar protein 58	EEPLSEEEPCTSTAVPpSPEK	Phospho(S)@17;
Q6DFW4	NOP58	Nucleolar protein 58	HIKEEPLpSEEEPCTSpTAVPSPEK	Phospho(S)@8; Phospho(T)@16;
Q6DFW4	NOP58	Nucleolar protein 58	HIKEEPLpSEEEPCTSTAVPpSPEK	Phospho(S)@8; Phospho(S)@20;
Q6DFW4	NOP58	Nucleolar protein 58	HIKEEPLpSEEEPCTSTAVPpSPEKK	Phospho(S)@8; Phospho(S)@20;
Q6DFW4	NOP58	Nucleolar protein 58	HIKEEPLpSEEEPCTSTAVPSPEK	Phospho(S)@8;
Q6DFW4	NOP58	Nucleolar protein 58	HIKEEPLpSEEEPCTSTAVPSPEKK	Phospho(S)@8;
Q6DID3	SCAF8	Protein SCAF8	ASEPVKEPVQTAQpSPAPVEK	Phospho(S)@14;
Q6KCD5	NIPBL	Nipped-B-like protein	AAMYDIISpSPTK	Phospho(S)@9;
Q6KCD5	NIPBL	Nipped-B-like protein	AITSLLGGGpSPK	Phospho(S)@10;
Q6KCD5	NIPBL	Nipped-B-like protein	NNTAADpTEDEESDGEDRGGGTSGSLR	Phospho(T)@7;
Q6KCD5	NIPBL	Nipped-B-like protein	NNTAADTEDEEpSDGEDRGGGTSGSLR	Phospho(S)@12;
Q6KCD5	NIPBL	Nipped-B-like protein	RSpSGDHRRSGHSHDGRR	Phospho(S)@3;
Q6KCD5	NIPBL	Nipped-B-like protein	SPSDSDMEDYpSPPPSLSEVAR	Phospho(S)@11;
Q6KCD5	NIPBL	Nipped-B-like protein	VDSESDpSDSEDDINSVMK	Phospho(S)@7;
Q6KCD5	NIPBL	Nipped-B-like protein	YAEIpSSDEDNDpSDEAFESSR	Phospho(S)@5; Phospho(S)@12;
Q6KCD5	NIPBL	Nipped-B-like protein	YAEISpSDEDNDSDEAFESSR	Phospho(S)@6;
Q6KCD5	NIPBL	Nipped-B-like protein	YAEISSDEDNDpSDEAFESSR	Phospho(S)@12;
Q6NS46	RRP5	Protein RRP5 homolog	ERQEpSESEQELVNK	Phospho(S)@5;
Q6NS46	RRP5	Protein RRP5 homolog	KSGAAEEDDpSGVEVYYR	Phospho(S)@10;
Q6NS46	RRP5	Protein RRP5 homolog	SGAAEEDDpSGVEVYYR	Phospho(S)@9;
Q6NS82	F134A	Protein FAM134A	ATpTPQLTDVSEDLDQQSLPSEPEEALNR	Phospho(T)@3;
Q6NS82	F134A	Protein FAM134A	ATTPQLTDVSEDLDQQSLPpSEPEEALNR	Phospho(S)@20;
Q6NS82	F134A	Protein FAM134A	FLPDVSAPPPEEPHSDpSEGAGSGAQPH	Phospho(S)@17;
Q6NS82	F134A	Protein FAM134A	SAPPAGDEPLAEpTESEpSEAELAGFSPVVDVK	Phospho(T)@13; Phospho(S)@17;
Q6NS82	F134A	Protein FAM134A	SAPPAGDEPLAETEpSEpSEAELAGFSPVVDVK	Phospho(S)@15; Phospho(S)@17;
Q6NV83	SR140	U2 snRNP-associated SURP motif-containing protein	LYSILQGDpSPTK	Phospho(S)@9;
Q6NXI6	RPRD2	Regulation of nuclear pre-mRNA domain-containing protein 2	DVEDMELpSDVEDDGSK	Phospho(S)@8;
Q6NXK2	ZN532	Zinc finger protein 532	AADKpSPESQNLIDGTK	Phospho(S)@5;
Q6NZF1	ZC11A	Zinc finger CCCH domain-containing protein 11A	VESSENVPSPTHPPVVINAADDDEDDDDQFpSEEGDESK	Phospho(S)@31;
Q6NZJ6	IF4G1	Eukaryotic translation initiation factor 4 gamma 1	AApSLTEDR	Phospho(S)@3;
Q6NZJ6	IF4G1	Eukaryotic translation initiation factor 4 gamma 1	EATLPPVpSPPK	Phospho(S)@8;
Q6NZJ6	IF4G1	Eukaryotic translation initiation factor 4 gamma 1	pSFSKEVEER	Phospho(S)@1;
Q6NZJ6	IF4G1	Eukaryotic translation initiation factor 4 gamma 1	SFpSKEVEER	Phospho(S)@3;
Q6NZQ6	ZN740	Zinc finger protein 740	AGpSPDVLR	Phospho(S)@3;
Q6P4S8	INT1	Integrator complex subunit 1	DSpTEAPKPESSPEPPPGQGR	Phospho(T)@3;
Q6P4S8	INT1	Integrator complex subunit 1	DSTEAPKPESpSPEPPPGQGR	Phospho(S)@11;
Q6P4S8	INT1	Integrator complex subunit 1	LLHDAADSTApSGEEDDEGESR	Phospho(S)@11;
Q6P4S8	INT1	Integrator complex subunit 1	RDpSTEAPKPESpSPEPPPGQGR	Phospho(S)@3; Phospho(S)@12;
Q6P4T2	U520	U5 small nuclear ribonucleoprotein 200 kDa helicase	EEApSDDDMEGDEAVVR	Phospho(S)@4;
Q6P542	ABCF1	ATP-binding cassette sub-family F member 1	EAEQGpSGEEKEEKEGDLK	Phospho(S)@6;
Q6P542	ABCF1	ATP-binding cassette sub-family F member 1	GGNVFEALIQDDpSEEEEEEEENR	Phospho(S)@13;
Q6P542	ABCF1	ATP-binding cassette sub-family F member 1	LSVPApSDEEDEVPAPIPR	Phospho(S)@6;
Q6P542	ABCF1	ATP-binding cassette sub-family F member 1	QLpSVPASDEEDEVPAPIPR	Phospho(S)@3;
Q6P542	ABCF1	ATP-binding cassette sub-family F member 1	QLSVPApSDEEDEVPAPIPR	Phospho(S)@7;
Q6P542	ABCF1	ATP-binding cassette sub-family F member 1	SKPAAADpSEGEEEEEDTAK	Phospho(S)@8;
Q6P542	ABCF1	ATP-binding cassette sub-family F member 1	SKPAAADpSEGEEEEEDTAKEK	Phospho(S)@8;
Q6P542	ABCF1	ATP-binding cassette sub-family F member 1	SKPAAADpSEGEEEEEDTAKEKEPPQQGK	Phospho(S)@8;
Q6P5B0	RRP12	RRP12-like protein	GDSIEEILADpSEDEDEEEER	Phospho(S)@11;
Q6P5F6	S39AA	Zinc transporter ZIP10	LNETELTDLEAQQEpSPPK	Phospho(S)@15;
Q6P5F6	S39AA	Zinc transporter ZIP10	LNETELTDLEAQQEpSPPKNYLGVEEEK	Phospho(S)@15;
Q6P5H2	NEST	Nestin	APLVGpSPVHLGPSQPL	Phospho(S)@6;
Q6P5H2	NEST	Nestin	APLVGpSPVHLGPSQPLK	Phospho(S)@6;
Q6P5H2	NEST	Nestin	ENCNSSIEENSGTVKpSPEKEK	Phospho(S)@16;
Q6P5H2	NEST	Nestin	EpSQEFLRSPEAEEEEEQVMVR	Phospho(S)@2;
Q6P5H2	NEST	Nestin	ERQESLKpSPEEEDQQAFR	Phospho(S)@8;
Q6P5H2	NEST	Nestin	ESQEFLRpSPEAEEEEEQVMVR	Phospho(S)@8;
Q6P5H2	NEST	Nestin	ESQESLKpSPEEEDQR	Phospho(S)@8;
Q6P5H2	NEST	Nestin	FPRpSPEEDQQAFRPLEK	Phospho(S)@4;
Q6P5H2	NEST	Nestin	FTLSGVDGDSWSpSGED	Phospho(S)@13;
Q6P5H2	NEST	Nestin	KpSLEDESQETFGSLEK	Phospho(S)@2;
Q6P5H2	NEST	Nestin	MEDQELMpSPEHTLETVSFLGK	Phospho(S)@8;
Q6P5H2	NEST	Nestin	pSLEGENHDPLSSVVK	Phospho(S)@1;
Q6P5H2	NEST	Nestin	pSLGEVEWELPGSGSQQR	Phospho(S)@1;
Q6P5H2	NEST	Nestin	pSPEEDQQAFRPLEK	Phospho(S)@1;
Q6P5H2	NEST	Nestin	QEpSLKSPEEEDQQAFR	Phospho(S)@3;
Q6P5H2	NEST	Nestin	QESLKpSPEEEDQQAFR	Phospho(S)@6;
Q6P5H2	NEST	Nestin	RPPAPAHApSPIR	Phospho(S)@9;
Q6P5H2	NEST	Nestin	RPPAPAHApSPIRAPEVEELAR	Phospho(S)@9;
Q6P5H2	NEST	Nestin	SLEDESQETFGpSLEK	Phospho(S)@12;
Q6P5H2	NEST	Nestin	THEILGpSLEDR	Phospho(S)@7;
Q6P5H2	NEST	Nestin	VSQVpSLESLEK	Phospho(S)@5;
Q6P5H2	NEST	Nestin	WNPETVEpSPGGVEDSQQCLEVEEGPER	Phospho(S)@8;
Q6P8I4	PCNP	PEST proteolytic signal-containing nuclear protein	TLpSVAAAFNEDEDSEPEEMPPEAK	Phospho(S)@3;
Q6P8I4	PCNP	PEST proteolytic signal-containing nuclear protein	TLSVAAAFNEDEDpSEPEEMPPEAK	Phospho(S)@14;
Q6PAL0	BEND3	BEN domain-containing protein 3	INDELEGLGLEGGpSEGEAPR	Phospho(S)@14;
Q6PAL0	BEND3	BEN domain-containing protein 3	INDELEGLGLEGGpSEGEAPRDDCYDSSSLPDDISVVK	Phospho(S)@14;
Q6PAL0	BEND3	BEN domain-containing protein 3	INDELEGLGLEGGSEGEAPRDDCYDSpSSLPDDISVVK	Phospho(S)@27;
Q6PAL0	BEND3	BEN domain-containing protein 3	INDELEGLGLEGGSEGEAPRDDCYDSSpSLPDDISVVK	Phospho(S)@28;
Q6PDG5	SMRC2	SWI/SNF complex subunit SMARCC2	DMDEPpSPVPNVEEVTLPK	Phospho(S)@6;
Q6PDG5	SMRC2	SWI/SNF complex subunit SMARCC2	GGTMTDLDEQDDEpSMETTGKDEDENSTGNK	Phospho(S)@14;
Q6PDG5	SMRC2	SWI/SNF complex subunit SMARCC2	GKEGDpSEKEpSEKpSDGDPIVDPEKDKEPTEGQEEVLK	Phospho(S)@6; Phospho(S)@10; Phospho(S)@13;
Q6PDG5	SMRC2	SWI/SNF complex subunit SMARCC2	KRpSPpSPSPTPEAK	Phospho(S)@3; Phospho(S)@5;
Q6PDG5	SMRC2	SWI/SNF complex subunit SMARCC2	TLTDEVNpSPDSDR	Phospho(S)@8;
Q6PDG5	SMRC2	SWI/SNF complex subunit SMARCC2	TLTDEVNpSPDSDRR	Phospho(S)@8;
Q6PDG5	SMRC2	SWI/SNF complex subunit SMARCC2	TLTDEVNSPDpSDRR	Phospho(S)@11;
Q6PDK2	KMT2D	Histone-lysine N-methyltransferase 2D	ALpSPVIPIIPR	Phospho(S)@3;
Q6PDK2	KMT2D	Histone-lysine N-methyltransferase 2D	LCPQPEEPYLpSPQPEEPR	Phospho(S)@11;
Q6PDK2	KMT2D	Histone-lysine N-methyltransferase 2D	LEGPApSPDVELGKEETEESK	Phospho(S)@6;
Q6PDK2	KMT2D	Histone-lysine N-methyltransferase 2D	VpSPAAAQLADTFFGK	Phospho(S)@2;
Q6PDL0	DC1L2	Cytoplasmic dynein 1 light intermediate chain 2	EFQDYIEPEEGCQGpSPQR	Phospho(S)@15;
Q6PDL0	DC1L2	Cytoplasmic dynein 1 light intermediate chain 2	EFQDYIEPEEGCQGpSPQRR	Phospho(S)@15;
Q6PDM2	SRSF1	Serine/arginine-rich splicing factor 1	VDGPRpSPpSYGR	Phospho(S)@6; Phospho(S)@8;
Q6PDM2	SRSF1	Serine/arginine-rich splicing factor 1	VDGPRpSPSYGR	Phospho(S)@6;
Q6PDM2	SRSF1	Serine/arginine-rich splicing factor 1	VKVDGPRpSPpSYGR	Phospho(S)@8; Phospho(S)@10;
Q6PDM2	SRSF1	Serine/arginine-rich splicing factor 1	VKVDGPRpSPSYGR	Phospho(S)@8;
Q6PDN3	MYLK	Myosin light chain kinase, smooth muscle	AVNVYGpTSEPSQESELTAVGEKPEEPKDEVEVSDDDEKEPEVDYR	Phospho(T)@7;
Q6PDN3	MYLK	Myosin light chain kinase, smooth muscle	AVNVYGTpSEPSQESELTAVGEKPEEPKDEVEVSDDDEKEPEVDYR	Phospho(S)@8;
Q6PDN3	MYLK	Myosin light chain kinase, smooth muscle	AVNVYGTSEPSQEpSELTAVGEKPEEPKDEVEVSDDDEKEPEVDYR	Phospho(S)@14;
Q6PDN3	MYLK	Myosin light chain kinase, smooth muscle	AVNVYGTSEPSQESELTAVGEKPEEPKDEVEVpSDDDEKEPEVDYR	Phospho(S)@33;
Q6PDN3	MYLK	Myosin light chain kinase, smooth muscle	SSTGSPTpSPINAEK	Phospho(S)@8;
Q6PDQ2	CHD4	Chromodomain-helicase-DNA-binding protein 4	ASGLGSPpSPCSAGSEEEDMDALLNNpSLPPPHPENEEDPDEDLSEAETPK	Phospho(S)@8; Phospho(S)@26;
Q6PDQ2	CHD4	Chromodomain-helicase-DNA-binding protein 4	ASGLGSPSPCSAGpSEEEDMDALLNNpSLPPPHPENEEDPDEDLSEAETPK	Phospho(S)@14; Phospho(S)@26;
Q6PDQ2	CHD4	Chromodomain-helicase-DNA-binding protein 4	ASGLGSPSPCSAGSEEEDMDALLNNpSLPPPHPENEEDPDEDLSEAETPK	Phospho(S)@26;
Q6PDQ2	CHD4	Chromodomain-helicase-DNA-binding protein 4	DWQDDQSDNQSDYSVApSEEGDEDFDER	Phospho(S)@17;
Q6PDQ2	CHD4	Chromodomain-helicase-DNA-binding protein 4	EDNpSEGEEILEEVGGDPEEEDDHHMEFCR	Phospho(S)@4;
Q6PDQ2	CHD4	Chromodomain-helicase-DNA-binding protein 4	ELGDpSSGEGPEFVEEEEEVALR	Phospho(S)@5;
Q6PDQ2	CHD4	Chromodomain-helicase-DNA-binding protein 4	ELGDSpSGEGPEFVEEEEEVALR	Phospho(S)@6;
Q6PDQ2	CHD4	Chromodomain-helicase-DNA-binding protein 4	ELGDSSGEGPEFVEEEEEVALRpSDpSEGSDYTPGK	Phospho(S)@23; Phospho(S)@25;
Q6PDQ2	CHD4	Chromodomain-helicase-DNA-binding protein 4	ELGDSSGEGPEFVEEEEEVALRSDpSEGpSDYTPGK	Phospho(S)@25; Phospho(S)@28;
Q6PDQ2	CHD4	Chromodomain-helicase-DNA-binding protein 4	MpSQPGSPpSPKTPTPSTPGDTQPNTPAPVPPAEDGIK	Phospho(S)@2; Phospho(S)@8;
Q6PDQ2	CHD4	Chromodomain-helicase-DNA-binding protein 4	MSQPGpSPpSPKTPTPpSTPGDTQPNTPAPVPPAEDGIK	Phospho(S)@6; Phospho(S)@8; Phospho(S)@15;
Q6PDQ2	CHD4	Chromodomain-helicase-DNA-binding protein 4	MSQPGpSPpSPKTPTPSTPGDTQPNTPAPVPPAEDGIK	Phospho(S)@6; Phospho(S)@8;
Q6PDQ2	CHD4	Chromodomain-helicase-DNA-binding protein 4	MSQPGpSPSPK	Phospho(S)@6;
Q6PDQ2	CHD4	Chromodomain-helicase-DNA-binding protein 4	MSQPGpSPSPKTPTPpSTPGDTQPNTPAPVPPAEDGIK	Phospho(S)@6; Phospho(S)@15;
Q6PDQ2	CHD4	Chromodomain-helicase-DNA-binding protein 4	MSQPGSPpSPKTPTPpSTPGDTQPNTPAPVPPAEDGIK	Phospho(S)@8; Phospho(S)@15;
Q6PDQ2	CHD4	Chromodomain-helicase-DNA-binding protein 4	NSLPPPHPENEEDPDEDLpSEAETPK	Phospho(S)@19;
Q6PDQ2	CHD4	Chromodomain-helicase-DNA-binding protein 4	pTPTPSTPGDTQPNTPAPVPPAEDGIK	Phospho(T)@1;
Q6PDQ2	CHD4	Chromodomain-helicase-DNA-binding protein 4	SDpSEGSDYTPGK	Phospho(S)@3;
Q6PDQ2	CHD4	Chromodomain-helicase-DNA-binding protein 4	SDSEGpSDYTPGK	Phospho(S)@6;
Q6PDQ2	CHD4	Chromodomain-helicase-DNA-binding protein 4	SDSEGpSDYTPGKK	Phospho(S)@6;
Q6PDQ2	CHD4	Chromodomain-helicase-DNA-binding protein 4	SLPPPHPENEEDPDEDLpSEAETPK	Phospho(S)@18;
Q6PDQ2	CHD4	Chromodomain-helicase-DNA-binding protein 4	TPpTPSTPGDTQPNTPAPVPPAEDGIK	Phospho(T)@3;
Q6PDQ2	CHD4	Chromodomain-helicase-DNA-binding protein 4	TPTPpSTPGDTQPNTPAPVPPAEDGIK	Phospho(S)@5;
Q6PDQ2	CHD4	Chromodomain-helicase-DNA-binding protein 4	TPTPSpTPGDTQPNTPAPVPPAEDGIK	Phospho(T)@6;
Q6PDQ2	CHD4	Chromodomain-helicase-DNA-binding protein 4	TPTPSTPGDTQPNpTPAPVPPAEDGIK	Phospho(T)@14;
Q6PDQ2	CHD4	Chromodomain-helicase-DNA-binding protein 4	WGQPPpSPTPVPRPPDADPNTPSPK	Phospho(S)@6;
Q6PDQ2	CHD4	Chromodomain-helicase-DNA-binding protein 4	WGQPPSPpTPVPRPPDADPNTPSPK	Phospho(T)@8;
Q6PFD9	NUP98	Nuclear pore complex protein Nup98-Nup96	GKPAPPPQSQpSPEVEQLGR	Phospho(S)@11;
Q6PFD9	NUP98	Nuclear pore complex protein Nup98-Nup96	NLNNSNLFSPVNHDSEDLApSPSEYPENGER	Phospho(S)@20;
Q6PFD9	NUP98	Nuclear pore complex protein Nup98-Nup96	PAPPPQpSQSPEVEQLGR	Phospho(S)@7;
Q6PFD9	NUP98	Nuclear pore complex protein Nup98-Nup96	VVLSLQHAPDATSNpSTPDPQR	Phospho(S)@15;
Q6PFD9	NUP98	Nuclear pore complex protein Nup98-Nup96	YGLQDpSDEEEEEHPPK	Phospho(S)@6;
Q6PFR5	TRA2A	Transformer-2 protein homolog alpha	AHpTPTPGIY	Phospho(T)@3;
Q6PFR5	TRA2A	Transformer-2 protein homolog alpha	AHpTPTPGIYMGR	Phospho(T)@3;
Q6PFR5	TRA2A	Transformer-2 protein homolog alpha	AHTPpTPGIYMGR	Phospho(T)@5;
Q6PFR5	TRA2A	Transformer-2 protein homolog alpha	pSPpSPYYSR	Phospho(S)@1; Phospho(S)@3;
Q6PFR5	TRA2A	Transformer-2 protein homolog alpha	RpSPpSPYYSR	Phospho(S)@2; Phospho(S)@4;
Q6PFR5	TRA2A	Transformer-2 protein homolog alpha	RRpSPpSPYYSR	Phospho(S)@3; Phospho(S)@5;
Q6PFR5	TRA2A	Transformer-2 protein homolog alpha	RSPpSPYYSR	Phospho(S)@4;
Q6PFR5	TRA2A	Transformer-2 protein homolog alpha	SPpSPYYSR	Phospho(S)@3;
Q6PFR5	TRA2A	Transformer-2 protein homolog alpha	SYpTPEYR	Phospho(T)@3;
Q6PGL7	FAM21	WASH complex subunit FAM21	EGLLPASDQEAGGPSDIFSSSpSPLDK	Phospho(S)@22;
Q6PGL7	FAM21	WASH complex subunit FAM21	VDNARVpSPEVGSADVASIAQK	Phospho(S)@7;
Q6PGL7	FAM21	WASH complex subunit FAM21	VpSPEVGSADVASIAQK	Phospho(S)@2;
Q6PGN3	DCLK2	Serine/threonine-protein kinase DCLK2	SPApSVNGTPSSQLpSpTPK	Phospho(S)@4; Phospho(S)@14; Phospho(T)@15;
Q6PHZ5	RB15B	Putative RNA-binding protein 15B	DRpTPPHLLYSDR	Phospho(T)@3;
Q6PHZ5	RB15B	Putative RNA-binding protein 15B	SLpSPVAAPPLR	Phospho(S)@3;
Q6PR54	RIF1	Telomere-associated protein RIF1	VSDSSLpSPEK	Phospho(S)@7;
Q6URW6	MYH14	Myosin-14	LEEGVApSDEEEAEGAEPGSAPGQEPEAPPPATPQ	Phospho(S)@7;
Q6Y7W8	PERQ2	PERQ amino acid-rich with GYF domain-containing protein 2	WRPHpSPDGPR	Phospho(S)@5;
Q6ZPZ3	ZC3H4	Zinc finger CCCH domain-containing protein 4	AAKPCPTEApSPPAASPSGDSpSPPATAPYDPR	Phospho(S)@10; Phospho(S)@21;
Q6ZPZ3	ZC3H4	Zinc finger CCCH domain-containing protein 4	AAKPCPTEASPPAApSPSGDSSPPATAPYDPR	Phospho(S)@15;
Q6ZPZ3	ZC3H4	Zinc finger CCCH domain-containing protein 4	HASSpSDDFSDFSDDSDFSPSEK	Phospho(S)@5;
Q6ZPZ3	ZC3H4	Zinc finger CCCH domain-containing protein 4	HASSSDDFSDFSDDSDFpSPSEK	Phospho(S)@18;
Q6ZPZ3	ZC3H4	Zinc finger CCCH domain-containing protein 4	HASSSDDFSDFSDDSDFSPpSEK	Phospho(S)@20;
Q6ZQ03	FNBP4	Formin-binding protein 4	ALEEGDGSVSGSpSPR	Phospho(S)@13;
Q6ZQ03	FNBP4	Formin-binding protein 4	IDEIpSDKETEVEESSEK	Phospho(S)@5;
Q6ZQ03	FNBP4	Formin-binding protein 4	pTGRDSPENGETAIGAEDSEK	Phospho(T)@1;
Q6ZQ03	FNBP4	Formin-binding protein 4	RPILQLpSPPGPR	Phospho(S)@7;
Q6ZQ03	FNBP4	Formin-binding protein 4	TGRDpSPENGETAIGAEDSEK	Phospho(S)@5;
Q6ZQ58	LARP1	La-related protein 1	ESPRPPAAAEAPAGpSDGEDGGR	Phospho(S)@15;
Q6ZQ58	LARP1	La-related protein 1	ESPRPPAAAEAPAGpSDGEDGGRR	Phospho(S)@15;
Q6ZQ58	LARP1	La-related protein 1	GLSApSLPDLDSESWIEVK	Phospho(S)@5;
Q6ZQ58	LARP1	La-related protein 1	ILIVTQpTPPYMR	Phospho(T)@7;
Q6ZQ88	KDM1A	Lysine-specific histone demethylase 1A	EMDEpSLANLSEDEYYSEEER	Phospho(S)@5;
Q6ZQ88	KDM1A	Lysine-specific histone demethylase 1A	EMDESLANLpSEDEYYSEEER	Phospho(S)@10;
Q6ZQ88	KDM1A	Lysine-specific histone demethylase 1A	EMDESLANLSEDEYYpSEEER	Phospho(S)@16;
Q6ZQ88	KDM1A	Lysine-specific histone demethylase 1A	KLPPPPPQAPPEEENEpSEPEEPSGVEGAAFQSR	Phospho(S)@17;
Q6ZQ88	KDM1A	Lysine-specific histone demethylase 1A	KLPPPPPQAPPEEENESEPEEPpSGVEGAAFQSR	Phospho(S)@23;
Q6ZQ88	KDM1A	Lysine-specific histone demethylase 1A	LPPPPPQAPPEEENEpSEPEEPSGVEGAAFQSR	Phospho(S)@16;
Q6ZQ93	UBP34	Ubiquitin carboxyl-terminal hydrolase 34	DSSIIDPGTEQDLPpSPENSSVK	Phospho(S)@15;
Q6ZQH8	NU188	Nucleoporin NUP188 homolog	GAPSpSPAAGVLPSPQGK	Phospho(S)@5;
Q6ZWQ0	SYNE2	Nesprin-2	LTSHTPGLDDEKEApSENETDIEDPR	Phospho(S)@15;
Q78PY7	SND1	Staphylococcal nuclease domain-containing protein 1	VNVTVDYIRPApSPATETVPAFSER	Phospho(S)@12;
Q78ZA7	NP1L4	Nucleosome assembly protein 1-like 4	EFITGDVEPpTDAESAWHSENEEEDKLAGDMK	Phospho(T)@10;
Q78ZA7	NP1L4	Nucleosome assembly protein 1-like 4	EFITGDVEPTDAESAWHpSENEEEDK	Phospho(S)@18;
Q7JJ13	BRD2	Bromodomain-containing protein 2	KADTTTPTPTAILAPGSPApSPPGSLEPK	Phospho(S)@20;
Q7SIG6	ASAP2	Arf-GAP with SH3 domain, ANK repeat and PH domain-containing protein 2	LLHEDLDEpSDDDVDEK	Phospho(S)@9;
Q7TMY8	HUWE1	E3 ubiquitin-protein ligase HUWE1	GpSGTASDDEFENLR	Phospho(S)@2;
Q7TMY8	HUWE1	E3 ubiquitin-protein ligase HUWE1	GSGTApSDDEFENLR	Phospho(S)@6;
Q7TMY8	HUWE1	E3 ubiquitin-protein ligase HUWE1	REESPMDVDQPpSPSAQDTQSIVISDGTPQGEK	Phospho(S)@12;
Q7TMY8	HUWE1	E3 ubiquitin-protein ligase HUWE1	REESPMDVDQPSPSAQDTQSIVIpSDGTPQGEK	Phospho(S)@24;
Q7TNV0	DEK	Protein DEK	EEpSEEEEEDDEDDDEEDEEEEKEK	Phospho(S)@3;
Q7TPV4	MBB1A	Myb-binding protein 1A	AEMKpSPTK	Phospho(S)@5;
Q7TPV4	MBB1A	Myb-binding protein 1A	AEMKpSPTKAEPATPAEAAQSDR	Phospho(S)@5;
Q7TPV4	MBB1A	Myb-binding protein 1A	DIPpSDTQSPVSTK	Phospho(S)@4;
Q7TPV4	MBB1A	Myb-binding protein 1A	DIPSDTQpSPVSTK	Phospho(S)@8;
Q7TPV4	MBB1A	Myb-binding protein 1A	LSQVNGATPVpSPIEPESK	Phospho(S)@11;
Q7TPV4	MBB1A	Myb-binding protein 1A	QLQHGEDEDpSDNEDNK	Phospho(S)@10;
Q7TPV4	MBB1A	Myb-binding protein 1A	QLQHGEDEDpSDNEDNKN	Phospho(S)@10;
Q7TPV4	MBB1A	Myb-binding protein 1A	QLQHGEDEDpSDNEDNKNpSESDMDpSEDGEEpSEEEDRDKDVDPGFR	Phospho(S)@10; Phospho(S)@18; Phospho(S)@24; Phospho(S)@30;
Q7TPV4	MBB1A	Myb-binding protein 1A	QLQHGEDEDpSDNEDNKNSESDMDpSEDGEEpSEEEDRDKDVDPGFR	Phospho(S)@10; Phospho(S)@24; Phospho(S)@30;
Q7TPV4	MBB1A	Myb-binding protein 1A	SPAPSNPTLpSPSTPAK	Phospho(S)@10;
Q7TPW1	NEXN	Nexilin	EMLApSDDEEESSPK	Phospho(S)@5;
Q7TPW1	NEXN	Nexilin	TVpSQESLTPGK	Phospho(S)@3;
Q7TQH0	ATX2L	Ataxin-2-like protein	EKEVDGLLTSDPMGpSPVSSK	Phospho(S)@15;
Q7TQH0	ATX2L	Ataxin-2-like protein	EVDGLLTSDPMGpSPVSSK	Phospho(S)@13;
Q7TQH0	ATX2L	Ataxin-2-like protein	GPPQpSPVFEGVYNNSR	Phospho(S)@5;
Q7TQH0	ATX2L	Ataxin-2-like protein	LSLpTPTDVK	Phospho(T)@4;
Q7TSC1	PRC2A	Protein PRRC2A	EGPEPPEEVPPPTpTPPAPK	Phospho(T)@14;
Q7TSC1	PRC2A	Protein PRRC2A	GSETGpSETHESDLAPSDK	Phospho(S)@6;
Q7TSC1	PRC2A	Protein PRRC2A	PLTpSPLR	Phospho(S)@4;
Q7TSC1	PRC2A	Protein PRRC2A	pSEGSEYEEIPK	Phospho(S)@1;
Q7TSC1	PRC2A	Protein PRRC2A	pTAAKSPDLSNQNSDQANEEWETASESSDFASER	Phospho(T)@1;
Q7TSC1	PRC2A	Protein PRRC2A	TAAKpSPDLSNQNSDQANEEWETASESSDFASER	Phospho(S)@5;
Q7TSH3	ZN516	Zinc finger protein 516	GSSpSPLGVTTK	Phospho(S)@4;
Q7TT18	MCAF1	Activating transcription factor 7-interacting protein 1	SKpSEDMDSVESK	Phospho(S)@3;
Q80TM6	R3HD2	R3H domain-containing protein 2	ASpSFSGISILTR	Phospho(S)@3;
Q80TZ9	RERE	Arginine-glutamic acid dipeptide repeats protein	ApSPINEDIR	Phospho(S)@2;
Q80U58	PUM2	Pumilio homolog 2	GKApSPFEEDQNR	Phospho(S)@4;
Q80U58	PUM2	Pumilio homolog 2	QApSPTEVVER	Phospho(S)@3;
Q80U72	SCRIB	Protein scribble homolog	LLPQQPLPSLEDAGQQpSpSPSESCSDAPLSR	Phospho(S)@17; Phospho(S)@18;
Q80U72	SCRIB	Protein scribble homolog	LLPQQPLPSLEDAGQQSpSPpSESCSDAPLSR	Phospho(S)@18; Phospho(S)@20;
Q80U72	SCRIB	Protein scribble homolog	LLPQQPLPSLEDAGQQSpSPSESCSDAPLSR	Phospho(S)@18;
Q80U72	SCRIB	Protein scribble homolog	LLPQQPLPSLEDAGQQSSPpSESCSDAPLSR	Phospho(S)@20;
Q80U72	SCRIB	Protein scribble homolog	LpSPDFVEELR	Phospho(S)@2;
Q80U72	SCRIB	Protein scribble homolog	NpSLESISSIDR	Phospho(S)@2;
Q80U72	SCRIB	Protein scribble homolog	RNEAFVCKPDPSPPpSPSEEEK	Phospho(S)@15;
Q80U72	SCRIB	Protein scribble homolog	TTEAPCSPGSQQPPpSPDELPANVK	Phospho(S)@15;
Q80U72	SCRIB	Protein scribble homolog	VLTCYLLPQQPLPSLEDAGQQSpSPSESCSDAPLSR	Phospho(S)@23;
Q80UU9	PGRC2	Membrane-associated progesterone receptor component 2	LLKPGEEPpSEYpTDEEDTK	Phospho(S)@9; Phospho(T)@12;
Q80UU9	PGRC2	Membrane-associated progesterone receptor component 2	LLKPGEEPpSEYpTDEEDTKDHSK	Phospho(S)@9; Phospho(T)@12;
Q80UU9	PGRC2	Membrane-associated progesterone receptor component 2	LLKPGEEPpSEYpTDEEDTKDHSKQD	Phospho(S)@9; Phospho(T)@12;
Q80UU9	PGRC2	Membrane-associated progesterone receptor component 2	LLKPGEEPpSEYTDEEDTKDHSK	Phospho(S)@9;
Q80UU9	PGRC2	Membrane-associated progesterone receptor component 2	LLKPGEEPpSEYTDEEDTKDHSKQD	Phospho(S)@9;
Q80UU9	PGRC2	Membrane-associated progesterone receptor component 2	LLKPGEEPSEYpTDEEDTK	Phospho(T)@12;
Q80UU9	PGRC2	Membrane-associated progesterone receptor component 2	LLKPGEEPSEYpTDEEDTKD	Phospho(T)@12;
Q80UU9	PGRC2	Membrane-associated progesterone receptor component 2	LLKPGEEPSEYpTDEEDTKDH	Phospho(T)@12;
Q80UU9	PGRC2	Membrane-associated progesterone receptor component 2	LLKPGEEPSEYpTDEEDTKDHSK	Phospho(T)@12;
Q80UU9	PGRC2	Membrane-associated progesterone receptor component 2	LLKPGEEPSEYpTDEEDTKDHSKQD	Phospho(T)@12;
Q80UZ2	SDA1	Protein SDA1 homolog	YLEIDpSDEESRGELLSLR	Phospho(S)@6;
Q80W00	PP1RA	Serine/threonine-protein phosphatase 1 regulatory subunit 10	LIPLDEECAMDETPYVETLEPGGpSGGSPDGAGGSK	Phospho(S)@24;
Q80W00	PP1RA	Serine/threonine-protein phosphatase 1 regulatory subunit 10	LIPLDEECAMDETPYVETLEPGGSGGpSPDGAGGSK	Phospho(S)@27;
Q80W00	PP1RA	Serine/threonine-protein phosphatase 1 regulatory subunit 10	LIPLDEECAMDETPYVETLEPGGSGGSPDGAGGpSK	Phospho(S)@34;
Q80W00	PP1RA	Serine/threonine-protein phosphatase 1 regulatory subunit 10	VLpSPTAAK	Phospho(S)@3;
Q80W00	PP1RA	Serine/threonine-protein phosphatase 1 regulatory subunit 10	VLpSPTAAKPSPFEGK	Phospho(S)@3;
Q80W47	WIPI2	WD repeat domain phosphoinositide-interacting protein 2	GAYVPSpSPTR	Phospho(S)@7;
Q80WJ7	LYRIC	Protein LYRIC	SQEPISNDQKVpSDDDKEK	Phospho(S)@12;
Q80WJ7	LYRIC	Protein LYRIC	SQEPISNDQKVpSDDDKEKGEGALPTGK	Phospho(S)@12;
Q80WJ7	LYRIC	Protein LYRIC	VpSDDDKEKGEGALPTGK	Phospho(S)@2;
Q80X50	UBP2L	Ubiquitin-associated protein 2-like	PPAVATSTAAPPPPSpSPLPSK	Phospho(S)@16;
Q80X50	UBP2L	Ubiquitin-associated protein 2-like	RYPSSISSpSPQK	Phospho(S)@9;
Q80X50	UBP2L	Ubiquitin-associated protein 2-like	RYPSSISSpSPQKDLTQAK	Phospho(S)@9;
Q80XU3	NUCKS	Nuclear ubiquitous casein and cyclin-dependent kinase substrate 1	ATVTPpSPVK	Phospho(S)@6;
Q80XU3	NUCKS	Nuclear ubiquitous casein and cyclin-dependent kinase substrate 1	ATVTPpSPVKGK	Phospho(S)@6;
Q80XU3	NUCKS	Nuclear ubiquitous casein and cyclin-dependent kinase substrate 1	DDSHpSAEDpSEDEKDDHKNVR	Phospho(S)@5; Phospho(S)@9;
Q80XU3	NUCKS	Nuclear ubiquitous casein and cyclin-dependent kinase substrate 1	DpSGSDEDFLMEDDDDpSDYGSSK	Phospho(S)@2; Phospho(S)@16;
Q80XU3	NUCKS	Nuclear ubiquitous casein and cyclin-dependent kinase substrate 1	DSGpSDEDFLMEDDDDpSDYGSSK	Phospho(S)@4; Phospho(S)@16;
Q80XU3	NUCKS	Nuclear ubiquitous casein and cyclin-dependent kinase substrate 1	DSGpSDEDFLMEDDDDSDYGSSK	Phospho(S)@4;
Q80XU3	NUCKS	Nuclear ubiquitous casein and cyclin-dependent kinase substrate 1	DSGSDEDFLMEDDDDpSDYGSSK	Phospho(S)@16;
Q80XU3	NUCKS	Nuclear ubiquitous casein and cyclin-dependent kinase substrate 1	EEDEEAEpSPPEKK	Phospho(S)@8;
Q80XU3	NUCKS	Nuclear ubiquitous casein and cyclin-dependent kinase substrate 1	EKTPSPKEEDEEAEpSPPEKK	Phospho(S)@15;
Q80XU3	NUCKS	Nuclear ubiquitous casein and cyclin-dependent kinase substrate 1	EMLLEDVGpSEEEPEEDDEAPFQEK	Phospho(S)@9;
Q80XU3	NUCKS	Nuclear ubiquitous casein and cyclin-dependent kinase substrate 1	EMLLEDVGSEEEPEEDDEAPFQEKDpSGpSDEDFLMEDDDDSDYGSSK	Phospho(S)@26; Phospho(S)@28;
Q80XU3	NUCKS	Nuclear ubiquitous casein and cyclin-dependent kinase substrate 1	EMLLEDVGSEEEPEEDDEAPFQEKDSGSDEDFLMEDDDDpSDYGSSK	Phospho(S)@40;
Q80XU3	NUCKS	Nuclear ubiquitous casein and cyclin-dependent kinase substrate 1	KVVDYSQFQEpSDDADEDYGR	Phospho(S)@11;
Q80XU3	NUCKS	Nuclear ubiquitous casein and cyclin-dependent kinase substrate 1	LKATVpTPpSPVKGK	Phospho(T)@6; Phospho(S)@8;
Q80XU3	NUCKS	Nuclear ubiquitous casein and cyclin-dependent kinase substrate 1	LKATVTPpSPVK	Phospho(S)@8;
Q80XU3	NUCKS	Nuclear ubiquitous casein and cyclin-dependent kinase substrate 1	LKATVTPpSPVKGK	Phospho(S)@8;
Q80XU3	NUCKS	Nuclear ubiquitous casein and cyclin-dependent kinase substrate 1	NSQEDpSEDSEEKDVK	Phospho(S)@6;
Q80XU3	NUCKS	Nuclear ubiquitous casein and cyclin-dependent kinase substrate 1	NSQEDSEDpSEEKDVK	Phospho(S)@9;
Q80XU3	NUCKS	Nuclear ubiquitous casein and cyclin-dependent kinase substrate 1	SQEDSEDpSEEKDVK	Phospho(S)@8;
Q80XU3	NUCKS	Nuclear ubiquitous casein and cyclin-dependent kinase substrate 1	TPSPKEEDEEAEpSPPEKK	Phospho(S)@13;
Q80XU3	NUCKS	Nuclear ubiquitous casein and cyclin-dependent kinase substrate 1	VVDYSQFQEpSDDADEDYGR	Phospho(S)@10;
Q80Y17	L2GL1	Lethal(2) giant larvae protein homolog 1	DIILAPEpSCEGpSPSSAHSK	Phospho(S)@8; Phospho(S)@12;
Q80Y17	L2GL1	Lethal(2) giant larvae protein homolog 1	DIILAPESCEGpSPSpSAHSK	Phospho(S)@12; Phospho(S)@15;
Q80Y17	L2GL1	Lethal(2) giant larvae protein homolog 1	DIILAPESCEGpSPSSAHSK	Phospho(S)@12;
Q80Y17	L2GL1	Lethal(2) giant larvae protein homolog 1	DIILAPESCEGSPpSpSAHSK	Phospho(S)@14; Phospho(S)@15;
Q80Y17	L2GL1	Lethal(2) giant larvae protein homolog 1	DIILAPESCEGSPSpSAHSK	Phospho(S)@15;
Q80Y44	DDX10	Probable ATP-dependent RNA helicase DDX10	APSLPNDEADEpSPAYVSEK	Phospho(S)@12;
Q80Y44	DDX10	Probable ATP-dependent RNA helicase DDX10	LApSGDGDEEQDEETEDEETEDHLGK	Phospho(S)@3;
Q80Y44	DDX10	Probable ATP-dependent RNA helicase DDX10	LASGDGDEEQDEEpTEDEETEDHLGK	Phospho(T)@14;
Q80YP0	CDK3; sp P97377 CDK2; sp P11440 CDK1	Cyclin-dependent kinase 3	IGEGpTYGVVYK	Phospho(T)@5;
Q80YS6	AFAP1	Actin filament-associated protein 1	LSSERPSpSDGEGGVENGVTTCNGK	Phospho(S)@8;
Q80YS6	AFAP1	Actin filament-associated protein 1	SGTSSPQpSPVFR	Phospho(S)@8;
Q80YV2	NIPA	Nuclear-interacting partner of ALK	DTAApTFQSVDGSPQAEQSPLESTSK	Phospho(T)@5;
Q80YV2	NIPA	Nuclear-interacting partner of ALK	DTAATFQpSVDGSPQAEQSPLESTSK	Phospho(S)@8;
Q80YV2	NIPA	Nuclear-interacting partner of ALK	DTAATFQSVDGpSPQAEQSPLESTSK	Phospho(S)@12;
Q80YV2	NIPA	Nuclear-interacting partner of ALK	SQDATVSPGSEQSEKpSPGPIVSR	Phospho(S)@16;
Q80Z37	TOPRS	E3 ubiquitin-protein ligase Topors	LQQTVPADApSPDSK	Phospho(S)@10;
Q80Z37	TOPRS	E3 ubiquitin-protein ligase Topors	SPVVITIDSDpSDGESEVK	Phospho(S)@11;
Q810A7	DDX42	ATP-dependent RNA helicase DDX42	AENPTAGVVQEEEEDNLEYDpSDGNPIAPSKK	Phospho(S)@21;
Q810A7	DDX42	ATP-dependent RNA helicase DDX42	PADpSDSDDDPLEAFMAEVEDQAAR	Phospho(S)@4;
Q810A7	DDX42	ATP-dependent RNA helicase DDX42	PADSDpSDDDPLEAFMAEVEDQAAR	Phospho(S)@6;
Q810A7	DDX42	ATP-dependent RNA helicase DDX42	SKPADSDpSDDDPLEAFMAEVEDQAAR	Phospho(S)@8;
Q810A7	DDX42	ATP-dependent RNA helicase DDX42	YMAENPpTAGVVQEEEEDNLEYDSDGNPIAPSKK	Phospho(T)@7;
Q810A7	DDX42	ATP-dependent RNA helicase DDX42	YMAENPTAGVVQEEEEDNLEYDpSDGNPIAPSK	Phospho(S)@23;
Q810A7	DDX42	ATP-dependent RNA helicase DDX42	YMAENPTAGVVQEEEEDNLEYDpSDGNPIAPSKK	Phospho(S)@23;
Q810V0	MPP10	U3 small nucleolar ribonucleoprotein protein MPP10	FALPDDEAEDTpSPLAVK	Phospho(S)@12;
Q810V0	MPP10	U3 small nucleolar ribonucleoprotein protein MPP10	KpSPVFpSDEDpSDLDFDIGK	Phospho(S)@2; Phospho(S)@6; Phospho(S)@10;
Q810V0	MPP10	U3 small nucleolar ribonucleoprotein protein MPP10	KpSPVFpSDEDSDLDFDIGKLEQQTK	Phospho(S)@2; Phospho(S)@6;
Q810V0	MPP10	U3 small nucleolar ribonucleoprotein protein MPP10	KpSPVFSDEDpSDLDFDIGK	Phospho(S)@2; Phospho(S)@10;
Q810V0	MPP10	U3 small nucleolar ribonucleoprotein protein MPP10	KpSPVFSDEDpSDLDFDIGKLEQQTK	Phospho(S)@2; Phospho(S)@10;
Q810V0	MPP10	U3 small nucleolar ribonucleoprotein protein MPP10	KpSPVFSDEDSDLDFDIGK	Phospho(S)@2;
Q810V0	MPP10	U3 small nucleolar ribonucleoprotein protein MPP10	KSPVFpSDEDpSDLDFDIGK	Phospho(S)@6; Phospho(S)@10;
Q810V0	MPP10	U3 small nucleolar ribonucleoprotein protein MPP10	KSPVFpSDEDSDLDFDIGK	Phospho(S)@6;
Q810V0	MPP10	U3 small nucleolar ribonucleoprotein protein MPP10	KSPVFSDEDpSDLDFDIGK	Phospho(S)@10;
Q810V0	MPP10	U3 small nucleolar ribonucleoprotein protein MPP10	SPVFSDEDpSDLDFDIGK	Phospho(S)@9;
Q810V0	MPP10	U3 small nucleolar ribonucleoprotein protein MPP10	VTFALPDDEAEDTpSPLAVK	Phospho(S)@14;
Q8BG05	ROA3	Heterogeneous nuclear ribonucleoprotein A3	SSGpSPYGGGYGSGGGSGGYGSR	Phospho(S)@4;
Q8BGC0	HTSF1	HIV Tat-specific factor 1 homolog	VLDEEGpSER	Phospho(S)@7;
Q8BGD9	IF4B	Eukaryotic translation initiation factor 4B	SLENETLNKEEDCHSPTpSKPPKPDQPLK	Phospho(S)@18;
Q8BGU5	CCNY	Cyclin-Y	SApSADNLILPR	Phospho(S)@3;
Q8BGV8	MID51	Mitochondrial dynamics protein MID51	AISAPTpSPTR	Phospho(S)@7;
Q8BGZ4	CDC23	Cell division cycle protein 23 homolog	RVpSPLNLSSVTP	Phospho(S)@3;
Q8BH07	AR6P6	ADP-ribosylation factor-like protein 6-interacting protein 6	VGDGpSPVLPDKR	Phospho(S)@5;
Q8BH50	CR025	Uncharacterized protein C18orf25 homolog	RDpSSESQLASTESDKPTTGR	Phospho(S)@3;
Q8BH64	EHD2	EH domain-containing protein 2	GPDEAIEDGEEGpSEDDAEWVVTK	Phospho(S)@13;
Q8BHZ4	ZN592	Zinc finger protein 592	EAIQAPSEENEpSPLK	Phospho(S)@12;
Q8BHZ4	ZN592	Zinc finger protein 592	VEAPDSEACpSGEEVAMETK	Phospho(S)@10;
Q8BIZ6	SNIP1	Smad nuclear-interacting protein 1	HRpSGDALTTVVVK	Phospho(S)@3;
Q8BIZ6	SNIP1	Smad nuclear-interacting protein 1	LpSPEPVAHR	Phospho(S)@2;
Q8BIZ6	SNIP1	Smad nuclear-interacting protein 1	pSGDALTTVVVK	Phospho(S)@1;
Q8BIZ6	SNIP1	Smad nuclear-interacting protein 1	QERLpSPEPVAHR	Phospho(S)@5;
Q8BIZ6	SNIP1	Smad nuclear-interacting protein 1	RPDAPAASLpSPPAAEPGHSGHR	Phospho(S)@10;
Q8BJU0	SGTA	Small glutamine-rich tetratricopeptide repeat-containing protein alpha	APDRpTPPSEEDSAEAER	Phospho(T)@5;
Q8BJZ3	LFG3	Protein lifeguard 3	AGpSDSFRPGEWDDR	Phospho(S)@3;
Q8BK67	RCC2	Protein RCC2	CSSSSGGGpSpSGDEDGPELDGAPGGGK	Phospho(S)@9; Phospho(S)@10;
Q8BK67	RCC2	Protein RCC2	CSSSSGGGpSSGDEDGPELDGAPGGGK	Phospho(S)@9;
Q8BK67	RCC2	Protein RCC2	CSSSSGGGSpSGDEDGPELDGAPGGGK	Phospho(S)@10;
Q8BKT7	THOC5	THO complex subunit 5 homolog	ALFKPPEDpSQDDEpSDpSDAEEEQTTK	Phospho(S)@9; Phospho(S)@14; Phospho(S)@16;
Q8BKT7	THOC5	THO complex subunit 5 homolog	ALFKPPEDSQDDEpSDpSDAEEEQTTK	Phospho(S)@14; Phospho(S)@16;
Q8BKT7	THOC5	THO complex subunit 5 homolog	ALFKPPEDSQDDEpSDSDAEEEQTTK	Phospho(S)@14;
Q8BKT7	THOC5	THO complex subunit 5 homolog	ALFKPPEDSQDDESDpSDAEEEQTTK	Phospho(S)@16;
Q8BL97	SRSF7	Serine/arginine-rich splicing factor 7	pSRpSGSIIGSR	Phospho(S)@1; Phospho(S)@3;
Q8BL97	SRSF7	Serine/arginine-rich splicing factor 7	SGpSIIGSR	Phospho(S)@3;
Q8BLB7	LMBL3	Lethal(3)malignant brain tumor-like protein 3	LSGDTpSPPTTPSFPR	Phospho(S)@6;
Q8BMQ2	TF3C4	General transcription factor 3C polypeptide 4	ADEPpSPPAEEKDEGGGK	Phospho(S)@5;
Q8BMQ2	TF3C4	General transcription factor 3C polypeptide 4	ILLVDpSPGMGDGEDEQQEEGTSK	Phospho(S)@6;
Q8BR65	SDS3	Sin3 histone deacetylase corepressor complex component SDS3	APAPAPAAAPAAPEYYPEDEEELEpSAEDDER	Phospho(S)@25;
Q8BR65	SDS3	Sin3 histone deacetylase corepressor complex component SDS3	RPApSPSpSPEHLPATPAESPAQR	Phospho(S)@4; Phospho(S)@7;
Q8BR65	SDS3	Sin3 histone deacetylase corepressor complex component SDS3	RPASPpSpSPEHLPATPAESPAQR	Phospho(S)@6; Phospho(S)@7;
Q8BR92	PALM2	Paralemmin-2	AELVLIDEDDEKpSLR	Phospho(S)@13;
Q8BR92	PALM2	Paralemmin-2	TVTDVSTIDGNAAELVSGRPLSDTTEPSpSPEGK	Phospho(S)@29;
Q8BSM5	GAB3	GRB2-associated-binding protein 3	YIQMEEYGTVSSLpSR	Phospho(S)@14;
Q8BSQ9	PB1	Protein polybromo-1	ALQYGpSEpSEEDAALAAAR	Phospho(S)@6; Phospho(S)@8;
Q8BSQ9	PB1	Protein polybromo-1	ALQYGpSESEEDAALAAAR	Phospho(S)@6;
Q8BSQ9	PB1	Protein polybromo-1	ALQYGSEpSEEDAALAAAR	Phospho(S)@8;
Q8BSQ9	PB1	Protein polybromo-1	ApTSPSSSVSGDFDDGHHSVPTPGPSR	Phospho(T)@2;
Q8BSQ9	PB1	Protein polybromo-1	ATpSPSSSVSGDFDDGHHSVPTPGPSR	Phospho(S)@3;
Q8BSQ9	PB1	Protein polybromo-1	ATSPSSpSVSGDFDDGHHSVPTPGPSR	Phospho(S)@7;
Q8BSQ9	PB1	Protein polybromo-1	GEADDEDDDEDGQDNQGTLADGSpSPGYLK	Phospho(S)@24;
Q8BSQ9	PB1	Protein polybromo-1	RDDIEDGDSMISSATpSDTGSAK	Phospho(S)@16;
Q8BSQ9	PB1	Protein polybromo-1	RDDIEDGDSMISSATSDTGpSAK	Phospho(S)@20;
Q8BTI8	SRRM2	Serine/arginine repetitive matrix protein 2	AAETPAVASCWSGPQVpSPEHK	Phospho(S)@17;
Q8BTI8	SRRM2	Serine/arginine repetitive matrix protein 2	AAIPSSQEPVNPSSEApSPTR	Phospho(S)@17;
Q8BTI8	SRRM2	Serine/arginine repetitive matrix protein 2	AIPSSQEPVNPSpSEApSPTR	Phospho(S)@13; Phospho(S)@16;
Q8BTI8	SRRM2	Serine/arginine repetitive matrix protein 2	AIPSSQEPVNPSpSEASPTR	Phospho(S)@13;
Q8BTI8	SRRM2	Serine/arginine repetitive matrix protein 2	AIPSSQEPVNPSSEApSPTR	Phospho(S)@16;
Q8BTI8	SRRM2	Serine/arginine repetitive matrix protein 2	APSVEPGATNIQQPSpSPAPSTK	Phospho(S)@16;
Q8BTI8	SRRM2	Serine/arginine repetitive matrix protein 2	AQSGTDpSpSPEHKIPAPR	Phospho(S)@7; Phospho(S)@8;
Q8BTI8	SRRM2	Serine/arginine repetitive matrix protein 2	DGLPRpTPSR	Phospho(T)@6;
Q8BTI8	SRRM2	Serine/arginine repetitive matrix protein 2	DKFpSPTQDRPESSTVLK	Phospho(S)@4;
Q8BTI8	SRRM2	Serine/arginine repetitive matrix protein 2	ELpSHSPPRENSFESSLEFK	Phospho(S)@3;
Q8BTI8	SRRM2	Serine/arginine repetitive matrix protein 2	ELSHpSPPR	Phospho(S)@5;
Q8BTI8	SRRM2	Serine/arginine repetitive matrix protein 2	ELSHpSPPRENSFESSLEFK	Phospho(S)@5;
Q8BTI8	SRRM2	Serine/arginine repetitive matrix protein 2	EMPGSNIEpSpSPEVEERPAVLSALDQSQSQPSK	Phospho(S)@9; Phospho(S)@10;
Q8BTI8	SRRM2	Serine/arginine repetitive matrix protein 2	EMPGSNIEpSSPEVEERPAVLpSALDQSQSQPSK	Phospho(S)@9; Phospho(S)@21;
Q8BTI8	SRRM2	Serine/arginine repetitive matrix protein 2	EMPGSNIESpSPEVEERPAVLpSALDQSQSQPSK	Phospho(S)@10; Phospho(S)@21;
Q8BTI8	SRRM2	Serine/arginine repetitive matrix protein 2	EMPGSNIESpSPEVEERPAVLSALDQSQSQPSK	Phospho(S)@10;
Q8BTI8	SRRM2	Serine/arginine repetitive matrix protein 2	EMPGSNIESSPEVEERPAVLpSALDQSQSQPSK	Phospho(S)@21;
Q8BTI8	SRRM2	Serine/arginine repetitive matrix protein 2	ERGPSPEGpSSSSESSPEHAPK	Phospho(S)@9;
Q8BTI8	SRRM2	Serine/arginine repetitive matrix protein 2	ERGPSPEGSSpSSESSPEHAPK	Phospho(S)@11;
Q8BTI8	SRRM2	Serine/arginine repetitive matrix protein 2	ERGPSPEGSSSpSESSPEHAPK	Phospho(S)@12;
Q8BTI8	SRRM2	Serine/arginine repetitive matrix protein 2	GCpSPPKpSPEKPPQSTSSESCPPSPQPTK	Phospho(S)@3; Phospho(S)@7;
Q8BTI8	SRRM2	Serine/arginine repetitive matrix protein 2	GHTQTWPDTSpSPEVMQpTQVESPLLQSK	Phospho(S)@11; Phospho(T)@17;
Q8BTI8	SRRM2	Serine/arginine repetitive matrix protein 2	GHTQTWPDTSpSPEVMQTQVEpSPLLQSK	Phospho(S)@11; Phospho(S)@21;
Q8BTI8	SRRM2	Serine/arginine repetitive matrix protein 2	GPpSPEGSSSSESSPEHAPK	Phospho(S)@3;
Q8BTI8	SRRM2	Serine/arginine repetitive matrix protein 2	GPSPEGpSSSSESSPEHAPK	Phospho(S)@7;
[truncated: 3,717 more rows]
