# Supplementary material for: Retinoic acid induced specific changes in the phosphoproteome of C17.2 neural stem cells
Source: J Cell Mol Med. 2024 Mar 20;28(7):e18205. doi: 10.1111/jcmm.18205 (PMC10951872; doi:10.1111/jcmm.18205)
Supplement: Supplementary file 3 — Table S2. [file JCMM-28-e18205-s003.xlsx]

## Sheet: self-renewa
TableS2. Differentially expressed phosphoproteins that only identified in self-renewal or RA-induced differentiated group
AccessionsGene	Gene	Name	Sequence
Self renewal group
A2A4P0	DHX8	ATP-dependent RNA helicase DHX8	QSMDMpSPIK
A2A699	F1712	Protein FAM171A2	RDpSLTSPEDELGAEVGDEAGDKK
A2A7S8	K1522	Uncharacterized protein KIAA1522	GpSPSGGSTAETSDTASIR
A2AN08	UBR4	E3 ubiquitin-protein ligase UBR4	AAPPPPPPPPPLESpSPR
			HVTLPSpSPR
			RHVTLPSpSPR
A2AR02	PPIG	Peptidyl-prolyl cis-trans isomerase G	FRRpSEpTPPHWR
			GDKSELNEIKENQRpSPVR
A2BH40	ARI1A	AT-rich interactive domain-containing protein 1A	GPpSPSPVGSPASVAQSR
			HLTTVEGpTPGTTEQEGPPPDGLPEK
B1AY13	UBP24	Ubiquitin carboxyl-terminal hydrolase 24	VSDQNpSPVLPK
B2RY56	RBM25	RNA-binding protein 25	LGASNpSPGQPNSVK
			QEPEpSEEEEEEKQEK
			QEPEpSEEEEEEKQEKEEK
D3YZP9	CCDC6	Coiled-coil domain-containing protein 6	LDQPVSAPPpSPR
E9Q1P8	I2BP2	Interferon regulatory factor 2-binding protein 2	RKPpSPEPEGEVGPPK
F6ZDS4	TPR	Nucleoprotein TPR	GAILSEEELAAMpSPTAAAVAK
			GIASTSDPPTANIKPTPVVSpTPSK
G5E829	AT2B1	Plasma membrane calcium-transporting ATPase 1	IEDpSEPHIPLIDDTDAEDDAPTK
			IEDpSEPHIPLIDDTDAEDDAPTKR
G5E870	TRIPC	E3 ubiquitin-protein ligase TRIP12	SEpSPPAELPSLR
O08539	BIN1	Myc box-dependent-interacting protein 1	pSPSPPPDGSPAATPEIR
			SPpSPPPDGSPAATPEIR
			SPSPPPDGpSPAATPEIR
			VNHEPEPASGApSPGATIPK
O08553	DPYL2	Dihydropyrimidinase-related protein 2	GLYDGPVCEVSVpTPK
O08715	AKAP1	A-kinase anchor protein 1, mitochondrial	RLpSEEACPGVLSVAPTVTQPPGR
O35144	TERF2	Telomeric repeat-binding factor 2	DLVLANLASPSpSPAHK
O35188	X3CL1	Fractalkine	SLGpSEEINPVHTDNFQER
O35226	PSMD4	26S proteasome non-ATPase regulatory subunit 4	AAAApSAAEAGIATPGTEDSDDALLK
O35245	PKD2	Polycystin-2	SLDDpSEEEDDEDSGHSSR
O35492	CLK3	Dual specificity protein kinase CLK3	YRpSPEPDPYLSYR
O54931	AKAP2	A-kinase anchor protein 2	VKPPPpSPTTEGPSLQPDLAPEEAAGTQRPK
O55201	SPT5H	Transcription elongation factor SPT5	VVSISSEHLEPIpTPTK
O70435	PSA3	Proteasome subunit alpha type-3	ESLKEEDEpSDDDNM
O88448	KLC2	Kinesin light chain 2	ASpSLNFLNK
O88477	IF2B1	Insulin-like growth factor 2 mRNA-binding protein 1	QGpSPVAAGAPAK
O88487	DC1I2	Cytoplasmic dynein 1 intermediate chain 2	EAEALLQSMGLTTDSPIVPPPMpSPSSK
			EAEALLQSMGLTTDSPIVPPPMSPSpSK
O88569	ROA2	Heterogeneous nuclear ribonucleoproteins A2/B1	GFGDGYNGYGGGPGGGNFGGpSPGYGGGR
O88643	PAK1	Serine/threonine-protein kinase PAK 1	DVATSPISPTENNTpTPPDALTR
			TVSETPAVPPVpSEDDEDDDDDATPPPVIAPRPEHTK
O88738	BIRC6	Baculoviral IAP repeat-containing protein 6	LEGDSDDLLEDpSDSEEHSR
P09103	PDIA1	Protein disulfide-isomerase	FLEpSGGQDGAGDDEDLDLEEALEPDMEEDDDQK
			FLEpSGGQDGAGDDEDLDLEEALEPDMEEDDDQKAVK
P09411	PGK1	Phosphoglycerate kinase 1	ALEpSPERPFLAILGGAK
P14602	HSPB1	Heat shock protein beta-1	QLpSSGVSEIR
			QLSpSGVSEIR
P15066	JUND	Transcription factor jun-D	LApSPELER
P20357	MTAP2	Microtubule-associated protein 2	VAIIRpTPPKpSPATPK
P25206	MCM3	DNA replication licensing factor MCM3	ASEDEpSDLEDEEEKSQEDTEQK
			DGESYDPYDFSEAETQMPQVHpTPK
			KKApSEDESDLEDEEEKSQEDTEQK
P26350	PTMA	Prothymosin alpha	SDAAVDTpSSEITTK
P27546	MAP4	Microtubule-associated protein 4	DMpSPLPESEVTLGK
			DMpSPSAETEAPLAK
			VGpSLDNVGHLPAGGAVK
P28656	NP1L1	Nucleosome assembly protein 1-like 1	DIDNKEQpSELDQDLEDVEEVEEEETGEETK
P30999	CTND1	Catenin delta-1	APpSRQDVYGPQPQVR
			GSLApSLDSLR
			HYEDGYPGGSDNYGpSLSR
			VGGpSSVDLHR
P31324	KAP3	cAMP-dependent protein kinase type II-beta regulatory subunit	RApSVCAEAYNPDEEEDDAESR
P35550	FBRL	rRNA 2'-O-methyltransferase fibrillarin	RVpSISEGDDKIEYR
P35979	RL12	60S ribosomal protein L12	IGPLGLpSPK
P35980	RL18	60S ribosomal protein L18	ILTFDQLALEpSPK
P43276	H15	Histone H1.5	pSETAPAETAAPAPVEKpSPAK
			SEpTAPAETAAPAPVEK
			SEpTAPAETAAPAPVEKpSPAK
			SEpTAPAETAAPAPVEKSPAK
			SETAPAEpTAAPAPVEKpSPAK
			SETAPAETAAPAPVEKpSPAK
			SETAPAETAAPAPVEKpSPAKK
P46662	MERL	Merlin	RLpSMEIEK
P46938	YAP1	Transcriptional coactivator YAP1	QApSTDAGTAGALTPQHVR
P52483	UB2E3	Ubiquitin-conjugating enzyme E2 E3	QRpSDDESPSTSSGSSDADQRDPAAPEPEEQEER
P53995	APC1	Anaphase-promoting complex subunit 1	SFDFEGSLpSPVIAPK
P54103	DNJC2	DnaJ homolog subfamily C member 2	NApSTSFQELEDK
P54227	STMN1	Stathmin	ASGQAFELILpSPR
			ESVPDFPLpSPPK
			RApSGQAFELILSPR
			SKESVPDFPLpSPPK
P57780	ACTN4	Alpha-actinin-4	FAIQDIpSVEETSAK
P59672	ANS1A	Ankyrin repeat and SAM domain-containing protein 1A	SPpSFASEWDEIEK
P60710	ACTB	Actin, cytoplasmic 1	DDDIAALVVDNGpSGMCK
P62754	RS6	40S ribosomal protein S6	LSpSLRApSTSK
			LSpSLRApSTSKSESSQK
			LSpSLRASTpSKSESSQK
			RLpSpSLR
			RLSpSLRApSTSKSESSQK
P63038	CH60	60 kDa heat shock protein, mitochondrial	TVIIEQSWGpSPK
P63276	RS17	40S ribosomal protein S17	LLDFGpSLSNLQVTQPTVGMNFK
P68373	TBA1C	Tubulin alpha-1C chain	TIGGGDDpSFNTFFSETGAGK
P81122	IRS2	Insulin receptor substrate 2	TApSEGDGGAAGGAGTAGGR
			TYpSLTTPAR
P97386	DNLI3	DNA ligase 3	LTTTGQVTpSPVK
			LTTTGQVTpSPVKGASFITSTNPR
P97825	HN1	Hematological and neurological expressed 1 protein	pSNSSEASSGDFLDLK
			SNpSSEASSGDFLDLK
			SNSpSEASSGDFLDLK
P98192	GNPAT	Dihydroxyacetone phosphate acyltransferase	FSVGSApSPSSVLLYAK
Q03145	EPHA2	Ephrin type-A receptor 2	LPSTpSGSEGVPFR
Q03173	ENAH	Protein enabled homolog	TNTMNGSKpSPVISRPK
Q148V7	K1468	LisH domain and HEAT repeat-containing protein KIAA1468	AGpSISTLDSLDFAR
Q14AX6	CDK12	Cyclin-dependent kinase 12	NNpSPAPPQPAPVK
Q3TDQ1	STT3B	Dolichyl-diphosphooligosaccharide--protein glycosyltransferase subunit STT3B	ENPPVEDpSSDEDDKR
Q3THK7	GUAA	GMP synthase [glutamine-hydrolyzing]	TLNMTTpSPEEK
Q3TQI7	CI078	Uncharacterized protein C9orf78 homolog	VGDTEKPEPERpSPPNR
Q3TX08	TRM1	tRNA (guanine(26)-N(2))-dimethyltransferase	IAVDLpSDQEEETAGK
Q3U0V1	FUBP2	Far upstream element-binding protein 2	VQIpSPDSGGLPER
Q3U1F9	PHAG1	Phosphoprotein associated with glycosphingolipid-enriched microdomains 1	RPpSEEPEPDYEAIQTLNR
Q3UDW8	HGNAT	Heparan-alpha-glucosaminide N-acetyltransferase	LINSELGpSPSR
			LINSELGSPpSR
Q3UEB3	PUF60	Poly(U)-binding-splicing factor PUF60	VVNPILApSPPTLGLLEPK
Q3UHJ0	AAK1	AP2-associated protein kinase 1	FFDpSRR
			ILpSDVTHSAVFGVPASK
Q3UL36	ARGL1	Arginine and glutamate-rich protein 1	ASpSPPDRIDIFGR
Q3UMF0	COBL1	Cordon-bleu protein-like 1	ITVEKDPDSALGIpSDGETSPSSK
Q3USH5	SFSWA	Splicing factor, suppressor of white-apricot homolog	VKLDDDpSEEDEESR
Q4VBD9	GZF1	GDNF-inducible zinc finger protein 1	SFLVIVDGpSPK
Q501J7	PHAR4	Phosphatase and actin regulator 4	pSLPITIEMLK
			SSpSPVLVEEEPER
Q58A65	JIP4	C-Jun-amino-terminal kinase-interacting protein 4	SApSQSpSLDKLDQELK
			SASQSpSLDKLDQELK
Q5DTL9	S4A10	Sodium-driven chloride bicarbonate exchanger	pSFADIGK
Q5F2E7	NUFP2	Nuclear fragile X mental retardation-interacting protein 2	DYEIENQNPLApSPTNTLLGSAK
			NDpSWGSFDLR
Q5SFM8	RBM27	RNA-binding protein 27	LQLGpTPPPLLAAR
Q5XG71	UTP20	Small subunit processome component 20 homolog	LpSDSKEALGAPEAAASEGTVAK
Q60575	KIF1B	Kinesin-like protein KIF1B	SGLpSLEELR
Q60598	SRC8	Src substrate cortactin	KQpTPPApSPSPQPIEDRPPSpSPIYEDAAPFK
			KQpTPPASPpSPQPIEDRPPpSSPIYEDAAPFK
			KQpTPPASPpSPQPIEDRPPSSPIYEDAAPFK
			KQpTPPASPSPQPIEDRPPSpSPIYEDAAPFK
			KQpTPPASPSPQPIEDRPPSSPIYEDAAPFK
			QTPPASPSPQPIEDRPPSpSPIYEDAAPFK
Q60668	HNRPD	Heterogeneous nuclear ribonucleoprotein D0	IDASKNEEDEGHSNSpSPR
Q60875	ARHG2	Rho guanine nucleotide exchange factor 2	LEpSFESLR
			LQDSSDPDTGSEEEVSSRLpSPPHSPR
			SVpSTTNIAGHFNDESPLGLR
Q60930	VDAC2	Voltage-dependent anion-selective channel protein 2	LTFDTTFpSPNTGK
Q61144	PSN2	Presenilin-2	TSLMSAEpSPTSR
Q61188	EZH2	Histone-lysine N-methyltransferase EZH2	ESSIIAPVPTEDVDpTPPR
Q61189	ICLN	Methylosome subunit pICln	LGEESKEPPpSDEDEEDNDDIEPISEFR
Q61382	TRAF4	TNF receptor-associated factor 4	GpSLDESSLGFGYPK
Q61464	ZN638	Zinc finger protein 638	GSTFpSPDLK
Q61792	LASP1	LIM and SH3 domain protein 1	GFSVVADpTPELQR
Q61879	MYH10	Myosin-10	QLHIEGASLELpSDDDTESK
Q61990	PCBP2	Poly(rC)-binding protein 2	GVTIPYRPKPpSSSPVIFAGGQDR
			PKPSSpSPVIFAGGQDR
Q62048	PEA15	Astrocytic phosphoprotein PEA-15	QPpSEEEIIK
Q62093	SRSF2	Serine/arginine-rich splicing factor 2	SKpSPPKSPEEEGAVSS
Q62172	RBP1	RalA-binding protein 1	TPpSSEEISPTKFPGLYR
			TPSpSEEISPTKFPGLYR
			TPSSEEIpSPTK
Q62383	SPT6H	Transcription elongation factor SPT6	KMpSDDDEDDEEEYGKEEHEK
Q62448	IF4G2	Eukaryotic translation initiation factor 4 gamma 2	TQpTPPLGQTPQLGLK
Q64152	BTF3	Transcription factor BTF3	APLATGEDDDDEVPDLVENFDEApSKNEAN
Q64213	SF01	Splicing factor 1	TGDLGIPPNPEDRpSPpSPEPIYNSEGK
Q64727	VINC	Vinculin	pSLLDASEEAIKK
Q68FL6	SYMC	Methionine--tRNA ligase, cytoplasmic	GpSPKPAAVEAVTAAGSQHIQTLTDEVTK
Q69ZC8	GPAM1	GPALPP motifs-containing protein 1	EHATVEDEERDPpSPVAGPALPPNYR
			QDDpSPPRPIIGPALPPGFIK
Q6A065	CE170	Centrosomal protein of 170 kDa	LGEApSDSELADADK
			LGEASDpSELADADK
Q6NV83	SR140	U2 snRNP-associated SURP motif-containing protein	LYSILQGDpSPTK
Q6NXK2	ZN532	Zinc finger protein 532	AADKpSPESQNLIDGTK
Q6NZF1	ZC11A	Zinc finger CCCH domain-containing protein 11A	VESSENVPSPTHPPVVINAADDDEDDDDQFpSEEGDESK
Q6P4T2	U520	U5 small nuclear ribonucleoprotein 200 kDa helicase	EEApSDDDMEGDEAVVR
Q6P8I4	PCNP	PEST proteolytic signal-containing nuclear protein	TLpSVAAAFNEDEDSEPEEMPPEAK
			TLSVAAAFNEDEDpSEPEEMPPEAK
Q6PHZ5	RB15B	Putative RNA-binding protein 15B	DRpTPPHLLYSDR
			SLpSPVAAPPLR
Q6PR54	RIF1	Telomere-associated protein RIF1	VSDSSLpSPEK
Q6Y7W8	PERQ2	PERQ amino acid-rich with GYF domain-containing protein 2	WRPHpSPDGPR
Q6ZQH8	NU188	Nucleoporin NUP188 homolog	GAPSpSPAAGVLPSPQGK
Q6ZWQ0	SYNE2	Nesprin-2	LTSHTPGLDDEKEApSENETDIEDPR
Q78PY7	SND1	Staphylococcal nuclease domain-containing protein 1	VNVTVDYIRPApSPATETVPAFSER
Q78ZA7	NP1L4	Nucleosome assembly protein 1-like 4	EFITGDVEPpTDAESAWHSENEEEDKLAGDMK
			EFITGDVEPTDAESAWHpSENEEEDK
Q7JJ13	BRD2	Bromodomain-containing protein 2	KADTTTPTPTAILAPGSPApSPPGSLEPK
Q7TNV0	DEK	Protein DEK	EEpSEEEEEDDEDDDEEDEEEEKEK
Q7TSH3	ZN516	Zinc finger protein 516	GSSpSPLGVTTK
Q7TT18	MCAF1	Activating transcription factor 7-interacting protein 1	SKpSEDMDSVESK
Q80TM6	R3HD2	R3H domain-containing protein 2	ASpSFSGISILTR
Q80U58	PUM2	Pumilio homolog 2	GKApSPFEEDQNR
			QApSPTEVVER
Q80UZ2	SDA1	Protein SDA1 homolog	YLEIDpSDEESRGELLSLR
Q80X50	UBP2L	Ubiquitin-associated protein 2-like	PPAVATSTAAPPPPSpSPLPSK
			RYPSSISSpSPQK
			RYPSSISSpSPQKDLTQAK
Q8BG05	ROA3	Heterogeneous nuclear ribonucleoprotein A3	SSGpSPYGGGYGSGGGSGGYGSR
Q8BGD9	IF4B	Eukaryotic translation initiation factor 4B	SLENETLNKEEDCHSPTpSKPPKPDQPLK
Q8BGZ4	CDC23	Cell division cycle protein 23 homolog	RVpSPLNLSSVTP
Q8BH50	CR025	Uncharacterized protein C18orf25 homolog	RDpSSESQLASTESDKPTTGR
Q8BJZ3	LFG3	Protein lifeguard 3	AGpSDSFRPGEWDDR
Q8BLB7	LMBL3	Lethal(3)malignant brain tumor-like protein 3	LSGDTpSPPTTPSFPR
Q8BTV2	CPSF7	Cleavage and polyadenylation specificity factor subunit 7	DSSDpSADGRATPSENLVPSSAR
Q8BTW9	PAK4	Serine/threonine-protein kinase PAK 4	LAAGRPFNpTYPR
Q8BVY0	RL1D1	Ribosomal L1 domain-containing protein 1	GSASEpSPSASVAEATTTDVQVTPTALLQLDR
Q8BWW9	PKN2	Serine/threonine-protein kinase N2	ASpSLGETDESSELR
			GREDVSNFDDEFTSEAPILpTPPREPR
Q8BXK8	AGAP1	Arf-GAP with GTPase, ANK repeat and PH domain-containing protein 1	FVLMApTPNLSR
Q8BZ03	KPCD2	Serine/threonine-protein kinase D2	RLSpSTSLASGHSVR
Q8C0T5	SI1L1	Signal-induced proliferation-associated 1-like protein 1	LIDLEpSPTPESQK
Q8C4Y3	NELFB	Negative elongation factor B	KPpSPTQAAETPALDLPLPSVPAPATL
Q8C9B9	DIDO1	Death-inducer obliterator 1	pSPPEGDTTLFLSR
Q8CCP0	NEMF	Nuclear export mediator factor Nemf	NPYLLpSEEEDGDGDASIENSDAEAPK
Q8CFC7	CLASR	CLK4-associating serine/arginine rich protein	LTRPAApSPAVGEK
Q8CHP6	PHC3	Polyhomeotic-like protein 3	MDRpTPPPPTLpSPAAVTVGR
Q8CIL4	CA131	Uncharacterized protein C1orf131 homolog	DSETIEDVAVEPLPLPGpSPVR
Q8CIN4	PAK2	Serine/threonine-protein kinase PAK 2	YLpSFTPPEK
			YLpSFTPPEKDGFPSGTPALNTK
Q8K012	FBP1L	Formin-binding protein 1-like	HSSDINHLVTQGREpSPEGSYTDDANQEVR
			RHSpSDINHLVTQGREpSPEGSYTDDANQEVR
Q8K1M6	DNM1L	Dynamin-1-like protein	SKPIPIMPApSPQK
Q8K2P7	S38A1	Sodium-coupled neutral amino acid transporter 1	pSLTNSHLEK
Q8K4G5	ABLM1	Actin-binding LIM protein 1	TLpSPTPSAEGYQDVR
			TpSSESIYSR
Q8R0S2	IQEC1	IQ motif and SEC7 domain-containing protein 1	NpSWDSPAFSNDVIR
Q8R1Q8	DC1L1	Cytoplasmic dynein 1 light intermediate chain 1	DFQEYVEPGEDFPApSPQR
			DFQEYVEPGEDFPApSPQRR
Q8R4R6	NUP53	Nucleoporin NUP53	GVLSpSPSLAFTTPIR
Q8R5H1	UBP15	Ubiquitin carboxyl-terminal hydrolase 15	pSPGASNFSTLPK
Q8VCE2	GPN1	GPN-loop GTPase 1	GTLDEEDEEADpSDTDDIDHR
Q8VE19	MIO	WD repeat-containing protein mio	GFSQYGVSGpSPTK
Q8VEK3	HNRPU	Heterogeneous nuclear ribonucleoprotein U	SSpSPVNVKK
Q8VHG2	AMOT	Angiomotin	DTpTVISHSPNTSYDTALEAR
Q8VHR5	P66B	Transcriptional repressor p66-beta	LTPSPDIIVLSDNEASpSPR
Q8VHX6	FLNC	Filamin-C	LGpSFGSITR
			LSGGHpSLHETSTVLVETVTK
Q91VX2	UBAP2	Ubiquitin-associated protein 2	IAYQSpSASPPDSAPGSVANGHGGGR
			IAYQSSApSPPDSAPGSVANGHGGGR
Q91W69	EPN3	Epsin-3	TPVLPSGPPIADPWAPSpSPTR
Q91WK0	LRRF2	Leucine-rich repeat flightless-interacting protein 2	RGpSGDTSSLIDPDTSLSELR
			RGSGDTSpSLIDPDTSLSELR
Q91YM2	RHG35	Rho GTPase-activating protein 35	TSFSVGpSDDELGPIR
Q91ZU6	DYST	Dystonin	SLpSGTLTELDDK
Q920R0	ALS2	Alsin	RLpSLPGLLSQVpSPR
Q921C3	BRWD1	Bromodomain and WD repeat-containing protein 1	RGPEVEGpSPVSEALR
Q921L8	GLT11	Polypeptide N-acetylgalactosaminyltransferase 11	SpSSELGMIFNER
			SSpSELGMIFNER
Q922B9	SSFA2	Sperm-specific antigen 2 homolog	SQpSLPTTLLSPVR
Q922Y1	UBXN1	UBX domain-containing protein 1	SpSPPATDPGPVPSSPSQEPPTK
			SSPPApTDPGPVPSSPSQEPPTK
Q99J36	THUM1	THUMP domain-containing protein 1	FIDKDQQPpSGSEGEDDDAEAALKK
			FIDKDQQPSGpSEGEDDDAEAALKK
Q99KE3	DOK4	Docking protein 4	TLSVECLGpSR
Q99KK9	SYHM	Probable histidine--tRNA ligase, mitochondrial	DLpSPQQMVVR
Q99KX1	MLF2	Myeloid leukemia factor 2	LAIQGPEDpSPSR
			LAIQGPEDSPpSR
Q99LJ0	CT2NL	CTTNBP2 N-terminal-like protein	VSSPLSPLSPGIKpSPTIPR
Q99P72	RTN4	Reticulon-4	DDpSPKEYTDLEVSNK
			GSGpSVDETLFALPAASEPVIPSSAEK
			MEDIDQSSLVSSSADpSPPRPPPAFK
			QPpSWER
			RGpSGSVDETLFALPAASEPVIPSSAEK
			RGSGpSVDETLFALPAASEPVIPSSAEK
			RRGpSGSVDETLFALPAASEPVIPSSAEK
			RRGSGpSVDETLFALPAASEPVIPSSAEK
			SSADpSPPRPPPAFK
Q99PP2	ZN318	Zinc finger protein 318 (Fragment)	DQVVGGNVpSPR
Q9CPQ3	TOM22	Mitochondrial import receptor subunit TOM22 homolog	AAAVAAAGAGEPLpSPEELLPK
Q9CQV4	F134C	Protein FAM134C	GQTPLTEGSEDLDGHpSDPEESFAR
Q9CR57	RL14	60S ribosomal protein L14	AAILKApSPK
Q9CWE0	MFR1L	Mitochondrial fission regulator 1-like	ASpSFADMMGILK
Q9CWL8	CTBL1	Beta-catenin-like protein 1	EYAENIGDGRpSPEFR
Q9CXG3	PPIL4	Peptidyl-prolyl cis-trans isomerase-like 4	INHTVILDDPFDDPPDLLIPDRpSPEPTK
Q9CXL3	CG050	Uncharacterized protein C7orf50 homolog	ETASTLVQEApSPELSPEER
			LDEAEPEDSGGpSPGK
Q9CYR6	AGM1	Phosphoacetylglucosamine mutase	STIGVMVTApSHNPEEDNGVK
Q9CYX7	RRP15	RRP15-like protein	DWDKEpSEGEEPAGGR
Q9CZ44	NSF1C	NSFL1 cofactor p47	KKpSPNELVDDLFK
Q9D0R8	LSM12	Protein LSM12 homolog	TEpTPPPLASLNVSK
Q9D219	BCL9	B-cell CLL/lymphoma 9 protein	PLDREpSPGVENK
			SIpSADSFDQR
Q9D706	RPAP3	RNA polymerase II-associated protein 3	ILDELDKEDSTHDSLSQESEpSDEDGIR
Q9D8N0	EF1G	Elongation factor 1-gamma	pTPEFLR
Q9DB52	F122A	Protein FAM122A	HGLLLPApSPVR
			RIDFIPVSPAPpSPTR
Q9DBJ1	PGAM1	Phosphoglycerate mutase 1	FpSGWYDADLSPAGHEEAK
			pSYDVPPPPMEPDHPFYSNISK
Q9DBR7	MYPT1	Protein phosphatase 1 regulatory subunit 12A	KTGpSYGALAEISASK
			RpSTQGVTLTDLQEAEK
			TGpSYGALAEISASK
Q9DC33	HM20A	High mobility group protein 20A	pSPLTGYVR
Q9DCT6	BAP18	Chromatin complexes subunit BAP18	VYEDSGIPLPAEpSPK
Q9DD18	DTD1	D-tyrosyl-tRNA(Tyr) deacylase 1	SASpSGAEGDVSSEREP
Q9EP71	RAI14	Ankycorbin	SpSPPVEHPAGTSTTDNDVIIR
Q9EPQ8	TCF20	Transcription factor 20	AGSpSPTQGAQNEAPR
Q9EQ28	DPOD3	DNA polymerase delta subunit 3	VDLpSDEEAKETEHLK
Q9ET54	PALLD	Palladin	SRDpSGDENEPIQER
Q9JI44	DMAP1	DNA methyltransferase 1-associated protein 1	DTIIDVVGAPLpTPNSR
Q9JJG0	TACC2	Transforming acidic coiled-coil-containing protein 2	LDNTPApSPPRpSPTEPSDTPIAK
Q9JJY4	DDX20	Probable ATP-dependent RNA helicase DDX20	DSpSPGSLPK
Q9JJZ4	UB2J1	Ubiquitin-conjugating enzyme E2 J1	RPpSTSPDVLQGQPPR
			RPSTpSPDVLQGQPPR
Q9JLV1	BAG3	BAG family molecular chaperone regulator 3	VSSAPIPCPSPSPAPSAVPpSPPK
Q9JMA1	UBP14	Ubiquitin carboxyl-terminal hydrolase 14	ApSGEMASAQYITAALR
Q9JMH9	MY18A	Unconventional myosin-XVIIIa	FSHSYLSDpSDTEAK
Q9QXZ0	MACF1	Microtubule-actin cross-linking factor 1	AMDATLpSPTK
Q9QY06	MYO9B	Unconventional myosin-IXb	LPELDPRGpSDEENLDSETSASTESLLEER
			LPELDPRGSDEENLDpSETSASTESLLEER
Q9QZM0	UBQL2	Ubiquilin-2	GPAAAPGAApSPPAEPK
Q9QZQ1	AFAD	Afadin	TSpSVVTLEVAK
Q9R0L6	PCM1	Pericentriolar material 1 protein	NVRpSDVSDQEEDEESER
			QGLAETSpSPVAISLR
			RSpSLVDEAPEDEEFEQK
Q9R190	MTA2	Metastasis-associated protein MTA2	GHLSRPEAQSLpSPYTTSANR
Q9R1K9	CETN2	Centrin-2	RMpSPKPELTEDQK
Q9WTK2	CDYL	Chromodomain Y-like protein	ILVPKpSPVK
Q9WTK7	STK11	Serine/threonine-protein kinase STK11	IDpSTEVIYQPR
Q9WTX2	PRKRA	Interferon-inducible double-stranded RNA-dependent protein kinase activator A	EDpSGTFSLGK
Q9WU42	NCOR2	Nuclear receptor corepressor 2	LEPVSPPpSPPHADPELELAPSR
Q9WVK4	EHD1	EH domain-containing protein 1	DKPTYDEIFYTLpSPVNGK
Q9WVR4	FXR2	Fragile X mental retardation syndrome-related protein 2	TDGpSIpSGDRQPVTVADYISR
			TDGpSISGDRQPVTVADYISR
			TDGSIpSGDRQPVTVADYISR
Q9Z0F8	ADA17	Disintegrin and metalloproteinase domain-containing protein 17	pSFEDLTDHPVTR
Q9Z0W3	NU160	Nuclear pore complex protein Nup160	LIRPEYAWIVQPASGAVSDRPGApSPK
Q9Z1M4	KS6B2	Ribosomal protein S6 kinase beta-2	TPIpSPLK
Q9Z1R2	BAG6	Large proline-rich protein BAG6	ENApSPAPGTTAEEAMSR
			PLTpSPESLSR
Q9Z248	AEBP2	Zinc finger protein AEBP2	RGpSLEMSSDGEPLSR
RA-induced differentiated group
O70318	E41L2	Band 4.1-like protein 2	SpSHETLNVVEEK
P10637	TAU	Microtubule-associated protein tau	SPVVSGDTpSPR
Q4QQM4	P5I11	Tumor protein p53-inducible protein 11	KHpSQTDLVSR
Q66JV4	R12BB	RNA-binding protein 12B-B	RVpSVEDLR
Q6DVA0	LEMD2	LEM domain-containing protein 2	WTKPSSFpSDSER
Q6GQT6	SCAP	Sterol regulatory element-binding protein cleavage-activating protein	ASPEEPGDpSPPLR
Q8BJ05	ZC3HE	Zinc finger CCCH domain-containing protein 14	DLVQPDKPApSPK
Q8BMK4	CKAP4	Cytoskeleton-associated protein 4	VGAHGpSEEGAVFK
Q8N7N5	DCAF8	DDB1- and CUL4-associated factor 8	GHGHpSDEEDEEQPR
Q8VE65	TAF12	Transcription initiation factor TFIID subunit 12	LpSPENNQVLTK
Q923D5	WBP11	WW domain-binding protein 11	SDAEpSDGDEFGHR
Q9D8T7	SLIRP	SRA stem-loop-interacting RNA-binding protein, mitochondrial	ALHGAQTpSDEER
Q9QYC0	ADDA	Alpha-adducin	QKGpSEENLDETR
Q9Z2F7	BNI3L	BCL2/adenovirus E1B 19 kDa protein-interacting protein 3-like	DHSpSQSEEEVVEGEK
