# Supplementary material for: Retinoic acid induced specific changes in the phosphoproteome of C17.2 neural stem cells
Source: J Cell Mol Med. 2024 Mar 20;28(7):e18205. doi: 10.1111/jcmm.18205 (PMC10951872; doi:10.1111/jcmm.18205)
Supplement: Supplementary file 4 — Table S3. [file JCMM-28-e18205-s002.xlsx]

## Sheet: default_1
Table S3. Unique phosphoproteins were quantified in this study.
Accessions	Gene	description	R1 H/L	R2 H/L	R3 H/L
Q5SF07	IF2B2	Insulin-like growth factor 2 mRNA-binding protein 2 OS=Mus musculus GN=Igf2bp2 PE=1 SV=1	1.78156	2.02616	21.5155
P99027	RLA2	60S acidic ribosomal protein P2 OS=Mus musculus GN=Rplp2 PE=1 SV=3	2.26016	1.81294	12.5223
Q9Z0P4	PALM	Paralemmin-1 OS=Mus musculus GN=Palm PE=1 SV=1	4.08131	3.91938
Q9WVA2	TIM8A	Mitochondrial import inner membrane translocase subunit Tim8 A OS=Mus musculus GN=Timm8a1 PE=1 SV=1	4.1001	2.92498
Q9D0L7	ARM10	Armadillo repeat-containing protein 10 OS=Mus musculus GN=Armc10 PE=1 SV=1	4.61689	2.36198
O88508	DNM3A	DNA (cytosine-5)-methyltransferase 3A OS=Mus musculus GN=Dnmt3a PE=1 SV=2	3.9474	3.62377	2.57393
P43274	H14	Histone H1.4 OS=Mus musculus GN=Hist1h1e PE=1 SV=2	3.48522	2.79652	3.18544
Q9CZH7	MXRA7	Matrix-remodeling-associated protein 7 OS=Mus musculus GN=Mxra7 PE=1 SV=2	3.81617	2.78657	2.46251
Q3UHX2	HAP28	28 kDa heat- and acid-stable phosphoprotein OS=Mus musculus GN=Pdap1 PE=1 SV=1	2.34333	3.63281
Q9JKB3	YBOX3	Y-box-binding protein 3 OS=Mus musculus GN=Ybx3 PE=1 SV=2	3.33828		2.05587
Q8K2C9	HACD3	Very-long-chain (3R)-3-hydroxyacyl-CoA dehydratase 3 OS=Mus musculus GN=Hacd3 PE=1 SV=2	3.29774		1.88405
P43277	H13	Histone H1.3 OS=Mus musculus GN=Hist1h1d PE=1 SV=2	2.90924	2.44332	2.32551
P49769	PSN1	Presenilin-1 OS=Mus musculus GN=Psen1 PE=1 SV=1	1.34393	3.6242
O08784	TCOF	Treacle protein OS=Mus musculus GN=Tcof1 PE=1 SV=1	3.02082	1.86237
P70255	NFIC	Nuclear factor 1 C-type OS=Mus musculus GN=Nfic PE=1 SV=1	2.14343	3.52049	1.45171
P70399	TP53B	Tumor suppressor p53-binding protein 1 OS=Mus musculus GN=Tp53bp1 PE=1 SV=2	2.12694	2.24834	2.69404
Q91ZV8	GP124	G-protein coupled receptor 124 OS=Mus musculus GN=Gpr124 PE=2 SV=2	2.88294	1.8134
Q9Z277	BAZ1B	Tyrosine-protein kinase BAZ1B OS=Mus musculus GN=Baz1b PE=1 SV=2	2.19001	3.07937	1.58889
Q8R1B4	EIF3C	Eukaryotic translation initiation factor 3 subunit C OS=Mus musculus GN=Eif3c PE=1 SV=1	5.40615	0.61146	0.763932
Q9ERG0	LIMA1	LIM domain and actin-binding protein 1 OS=Mus musculus GN=Lima1 PE=1 SV=3	1.2899	4.20861	1.25339
Q8C1D8	IWS1	Protein IWS1 homolog OS=Mus musculus GN=Iws1 PE=1 SV=1	2.24298	2.12298
Q8VDQ9	KRI1	Protein KRI1 homolog OS=Mus musculus GN=Kri1 PE=1 SV=3	2.26669	2.05039
Q99J21	MCLN1	Mucolipin-1 OS=Mus musculus GN=Mcoln1 PE=1 SV=1	2.12073	2.17499
Q9CT10	RANB3	Ran-binding protein 3 OS=Mus musculus GN=Ranbp3 PE=1 SV=2	3.02542	1.07084	2.27995
Q8K019	BCLF1	Bcl-2-associated transcription factor 1 OS=Mus musculus GN=Bclaf1 PE=1 SV=2	2.236	2.3215	1.79667
Q569Z6	TR150	Thyroid hormone receptor-associated protein 3 OS=Mus musculus GN=Thrap3 PE=1 SV=1	1.84701	2.36814
O55022	PGRC1	Membrane-associated progesterone receptor component 1 OS=Mus musculus GN=Pgrmc1 PE=1 SV=4	1.1686	4.00567	1.05869
Q0P678	ZCH18	Zinc finger CCCH domain-containing protein 18 OS=Mus musculus GN=Zc3h18 PE=1 SV=1	2.97152	1.17355
Q9CZ52	ANTR1	Anthrax toxin receptor 1 OS=Mus musculus GN=Antxr1 PE=2 SV=2	1.73762	2.39996
Q3U1J1	TFPT	TCF3 fusion partner homolog OS=Mus musculus GN=Tfpt PE=2 SV=1	2.92823	1.34251	1.90315
Q9QX47	SON	Protein SON OS=Mus musculus GN=Son PE=1 SV=2	1.79326	2.4218	1.68375
Q8K327	CHAP1	Chromosome alignment-maintaining phosphoprotein 1 OS=Mus musculus GN=Champ1 PE=1 SV=1	1.16282	0.759646	3.94764
Q62318	TIF1B	Transcription intermediary factor 1-beta OS=Mus musculus GN=Trim28 PE=1 SV=3	1.81036	2.61051	1.40878
Q60953	PML	Protein PML OS=Mus musculus GN=Pml PE=1 SV=3	2.91274	1.48821	1.38466
Q8VDP4	CCAR2	Cell cycle and apoptosis regulator protein 2 OS=Mus musculus GN=Ccar2 PE=1 SV=2	0.814122	2.88992
Q8BTI8	SRRM2	Serine/arginine repetitive matrix protein 2 OS=Mus musculus GN=Srrm2 PE=1 SV=3	2.06116	2.07268	1.4052
Q0GNC1	INF2	Inverted formin-2 OS=Mus musculus GN=Inf2 PE=1 SV=1	2.12043	1.83053	1.58539
Q99JF8	PSIP1	PC4 and SFRS1-interacting protein OS=Mus musculus GN=Psip1 PE=1 SV=1	2.45212	1.45362	1.59365
Q9JIX8	ACINU	Apoptotic chromatin condensation inducer in the nucleus OS=Mus musculus GN=Acin1 PE=1 SV=3	1.70924	1.8802	1.79221
Q52KE7	CCNL1	Cyclin-L1 OS=Mus musculus GN=Ccnl1 PE=1 SV=1	1.67571	1.84525
P53986	MOT1	Monocarboxylate transporter 1 OS=Mus musculus GN=Slc16a1 PE=1 SV=1	2.03016	1.63447	1.58306
Q9Z2D6	MECP2	Methyl-CpG-binding protein 2 OS=Mus musculus GN=Mecp2 PE=1 SV=1	1.79618	1.7111	1.6903
O54724	PTRF	Polymerase I and transcript release factor OS=Mus musculus GN=Ptrf PE=1 SV=1	1.8119	1.59994
Q8BGU5	CCNY	Cyclin-Y OS=Mus musculus GN=Ccny PE=1 SV=1	1.68396	1.54272	1.88325
Q6A0D4	RFTN1	Raftlin OS=Mus musculus GN=Rftn1 PE=1 SV=4	1.74021	1.64549
Q5I012	S38AA	Putative sodium-coupled neutral amino acid transporter 10 OS=Mus musculus GN=Slc38a10 PE=2 SV=2	1.72966	1.57292	1.75276
Q9Z0R4	ITSN1	Intersectin-1 OS=Mus musculus GN=Itsn1 PE=1 SV=2	1.72832	1.63084
Q8BSQ9	PB1	Protein polybromo-1 OS=Mus musculus GN=Pbrm1 PE=1 SV=4	2.31747	1.68192	0.999907
P49312	ROA1	Heterogeneous nuclear ribonucleoprotein A1 OS=Mus musculus GN=Hnrnpa1 PE=1 SV=2	1.51447	2.08905	1.34866
P28667	MRP	MARCKS-related protein OS=Mus musculus GN=Marcksl1 PE=1 SV=2	1.68831	1.63343	1.59216
P51859	HDGF	Hepatoma-derived growth factor OS=Mus musculus GN=Hdgf PE=1 SV=2	1.87955	1.37156
Q61029	LAP2B	Lamina-associated polypeptide 2, isoforms beta/delta/epsilon/gamma OS=Mus musculus GN=Tmpo PE=1 SV=4	1.67013	1.51326
Q80UU9	PGRC2	Membrane-associated progesterone receptor component 2 OS=Mus musculus GN=Pgrmc2 PE=1 SV=2	0.944546	0.643113	3.15139
Q61687	ATRX	Transcriptional regulator ATRX OS=Mus musculus GN=Atrx PE=1 SV=3	1.86859	1.48698	1.36695
Q64012	RALY	RNA-binding protein Raly OS=Mus musculus GN=Raly PE=1 SV=3	1.61118	1.5111	1.55526
A6X919	D19L1	Probable C-mannosyltransferase DPY19L1 OS=Mus musculus GN=Dpy19l1 PE=2 SV=1	1.35612	1.7141
P26687	TWST1	Twist-related protein 1 OS=Mus musculus GN=Twist1 PE=1 SV=1	1.12081		1.94595
O35379	MRP1	Multidrug resistance-associated protein 1 OS=Mus musculus GN=Abcc1 PE=1 SV=1	1.87991	1.0613
P18608	HMGN1	Non-histone chromosomal protein HMG-14 OS=Mus musculus GN=Hmgn1 PE=1 SV=2	1.77039	0.518754	2.06427
Q8BU14	SEC62	Translocation protein SEC62 OS=Mus musculus GN=Sec62 PE=1 SV=1	1.2889	1.61117
E9Q942	SIM13	Small integral membrane protein 13 OS=Mus musculus GN=Smim13 PE=3 SV=1	1.33352		1.56452
Q61136	PRP4B	Serine/threonine-protein kinase PRP4 homolog OS=Mus musculus GN=Prpf4b PE=1 SV=3	2.08586	0.9989	1.23934
Q8CHY6	P66A	Transcriptional repressor p66 alpha OS=Mus musculus GN=Gatad2a PE=1 SV=2	1.97453	0.842677
P62960	YBOX1	Nuclease-sensitive element-binding protein 1 OS=Mus musculus GN=Ybx1 PE=1 SV=3	1.08632	1.57248	1.53863
Q9Z2Q2	KNOP1	Lysine-rich nucleolar protein 1 OS=Mus musculus GN=Knop1 PE=1 SV=2	0.921438		1.86536
Q91XV3	BASP1	Brain acid soluble protein 1 OS=Mus musculus GN=Basp1 PE=1 SV=3	1.7278	0.979529	1.43771
Q9CQU1	MFAP1	Microfibrillar-associated protein 1 OS=Mus musculus GN=Mfap1 PE=1 SV=1	1.22637	1.53102
Q8BMQ2	TF3C4	General transcription factor 3C polypeptide 4 OS=Mus musculus GN=Gtf3c4 PE=2 SV=2	1.04529	1.68901
Q80XU3	NUCKS	Nuclear ubiquitous casein and cyclin-dependent kinase substrate 1 OS=Mus musculus GN=Nucks1 PE=1 SV=1	1.56439	1.00474	1.53162
Q5PSV9	MDC1	Mediator of DNA damage checkpoint protein 1 OS=Mus musculus GN=Mdc1 PE=1 SV=1	1.44647	1.34552	1.28833
Q6DFW4	NOP58	Nucleolar protein 58 OS=Mus musculus GN=Nop58 PE=1 SV=1	1.0825	1.93048	1.05012
Q9ESX5	DKC1	H/ACA ribonucleoprotein complex subunit 4 OS=Mus musculus GN=Dkc1 PE=1 SV=4	1.57492	1.27439	1.09173
Q9R0Q7	TEBP	Prostaglandin E synthase 3 OS=Mus musculus GN=Ptges3 PE=1 SV=1	1.45086	1.30748	1.17729
P13864	DNMT1	DNA (cytosine-5)-methyltransferase 1 OS=Mus musculus GN=Dnmt1 PE=1 SV=5	1.28481	1.25283	1.35634
P51612	XPC	DNA repair protein complementing XP-C cells homolog OS=Mus musculus GN=Xpc PE=1 SV=2	1.08936	1.21496	1.56712
P35564	CALX	Calnexin OS=Mus musculus GN=Canx PE=1 SV=1	1.39421	1.18001	1.28929
Q91XA2	GOLM1	Golgi membrane protein 1 OS=Mus musculus GN=Golm1 PE=1 SV=2	1.44996	1.23722	1.15823
Q9D7S7	RL22L	60S ribosomal protein L22-like 1 OS=Mus musculus GN=Rpl22l1 PE=1 SV=1	0.783469	1.11033	1.90865
Q8BXA1	GOLI4	Golgi integral membrane protein 4 OS=Mus musculus GN=Golim4 PE=1 SV=1	1.38235	1.30939	1.09521
Q52KI8	SRRM1	Serine/arginine repetitive matrix protein 1 OS=Mus musculus GN=Srrm1 PE=1 SV=2	1.37297	1.47238	0.907195
Q6ZQ88	KDM1A	Lysine-specific histone demethylase 1A OS=Mus musculus GN=Kdm1a PE=1 SV=2	1.2802	1.21802
P39447	ZO1	Tight junction protein ZO-1 OS=Mus musculus GN=Tjp1 PE=1 SV=2	1.46312	1.00053	1.2756
Q69ZK6	JHD2C	Probable JmjC domain-containing histone demethylation protein 2C OS=Mus musculus GN=Jmjd1c PE=1 SV=3	1.26314	1.46659	0.984528
Q62376	RU17	U1 small nuclear ribonucleoprotein 70 kDa OS=Mus musculus GN=Snrnp70 PE=1 SV=2	1.83678		0.632143
Q9CW03	SMC3	Structural maintenance of chromosomes protein 3 OS=Mus musculus GN=Smc3 PE=1 SV=2	1.42888	1.22109	1.04099
Q8CH25	SLTM	SAFB-like transcription modulator OS=Mus musculus GN=Sltm PE=1 SV=1	1.2582	1.19624
Q64511	TOP2B	DNA topoisomerase 2-beta OS=Mus musculus GN=Top2b PE=1 SV=2	1.42908	1.13209	1.11254
Q6NXI6	RPRD2	Regulation of nuclear pre-mRNA domain-containing protein 2 OS=Mus musculus GN=Rprd2 PE=1 SV=1	1.045	1.40124	1.19664
Q8K4Q0	RPTOR	Regulatory-associated protein of mTOR OS=Mus musculus GN=Rptor PE=1 SV=1	1.62783	1.04585	0.943345
Q8VDD9	PHIP	PH-interacting protein OS=Mus musculus GN=Phip PE=1 SV=2	1.39742	0.999128	1.19327
B9EKI3	TMF1	TATA element modulatory factor OS=Mus musculus GN=Tmf1 PE=1 SV=2	1.22366	1.04886	1.31329
Q9CSN1	SNW1	SNW domain-containing protein 1 OS=Mus musculus GN=Snw1 PE=1 SV=3	1.27484	1.20516	1.09372
Q9Z204	HNRPC	Heterogeneous nuclear ribonucleoproteins C1/C2 OS=Mus musculus GN=Hnrnpc PE=1 SV=1	1.33115	1.136	1.09232
Q99L88	SNTB1	Beta-1-syntrophin OS=Mus musculus GN=Sntb1 PE=1 SV=4	1.33214	0.975673	1.20271
Q99KG3	RBM10	RNA-binding protein 10 OS=Mus musculus GN=Rbm10 PE=1 SV=1	1.15839	0.98595	1.33849
Q6KCD5	NIPBL	Nipped-B-like protein OS=Mus musculus GN=Nipbl PE=1 SV=1	1.2863	0.930927	1.22766
Q6PDG5	SMRC2	SWI/SNF complex subunit SMARCC2 OS=Mus musculus GN=Smarcc2 PE=1 SV=2	1.17039	1.40669	0.848489
Q9CZW5	TOM70	Mitochondrial import receptor subunit TOM70 OS=Mus musculus GN=Tomm70a PE=1 SV=2	1.1585	1.22126	1.0449
P26645	MARCS	Myristoylated alanine-rich C-kinase substrate OS=Mus musculus GN=Marcks PE=1 SV=2	1.11017	1.26285	1.03735
P70670	NACAM	Nascent polypeptide-associated complex subunit alpha, muscle-specific form OS=Mus musculus GN=Naca PE=1 SV=2	1.11514	1.15258
P52927	HMGA2	High mobility group protein HMGI-C OS=Mus musculus GN=Hmga2 PE=1 SV=1	1.2008	1.06593
Q05CL8	LARP7	La-related protein 7 OS=Mus musculus GN=Larp7 PE=1 SV=2	1.15391	1.09645
Q9DCC8	TOM20	Mitochondrial import receptor subunit TOM20 homolog OS=Mus musculus GN=Tomm20 PE=1 SV=1	1.1045	1.13961
Q8R409	HEXI1	Protein HEXIM1 OS=Mus musculus GN=Hexim1 PE=1 SV=1	1.56685	0.670796
Q08024	PEBB	Core-binding factor subunit beta OS=Mus musculus GN=Cbfb PE=1 SV=1	0.865176	1.35847
Q6PDQ2	CHD4	Chromodomain-helicase-DNA-binding protein 4 OS=Mus musculus GN=Chd4 PE=1 SV=1	1.09371	1.12968
P70333	HNRH2	Heterogeneous nuclear ribonucleoprotein H2 OS=Mus musculus GN=Hnrnph2 PE=2 SV=1	1.06251	1.15715
Q61937	NPM	Nucleophosmin OS=Mus musculus GN=Npm1 PE=1 SV=1	1.30141	0.857359	1.16667
P47713	PA24A	Cytosolic phospholipase A2 OS=Mus musculus GN=Pla2g4a PE=1 SV=1	1.15388	1.14388	1.01935
Q62018	CTR9	RNA polymerase-associated protein CTR9 homolog OS=Mus musculus GN=Ctr9 PE=1 SV=2	1.31845	0.616304	1.35325
Q9ESV0	DDX24	ATP-dependent RNA helicase DDX24 OS=Mus musculus GN=Ddx24 PE=1 SV=2	1.12975	1.04518
P59997	KDM2A	Lysine-specific demethylase 2A OS=Mus musculus GN=Kdm2a PE=1 SV=2	1.41272	1.0216	0.802665
Q4VA53	PDS5B	Sister chromatid cohesion protein PDS5 homolog B OS=Mus musculus GN=Pds5b PE=1 SV=1	1.1199	1.04251	1.03688
Q61033	LAP2A	Lamina-associated polypeptide 2, isoforms alpha/zeta OS=Mus musculus GN=Tmpo PE=1 SV=4	1.15614	0.971324
Q6P542	ABCF1	ATP-binding cassette sub-family F member 1 OS=Mus musculus GN=Abcf1 PE=1 SV=1	1.19399	1.06669	0.918903
Q9WUH1	TM115	Transmembrane protein 115 OS=Mus musculus GN=Tmem115 PE=1 SV=1	1.12312	0.98132
O54774	AP3D1	AP-3 complex subunit delta-1 OS=Mus musculus GN=Ap3d1 PE=1 SV=1	1.24266	0.95506	0.938695
P17095	HMGA1	High mobility group protein HMG-I/HMG-Y OS=Mus musculus GN=Hmga1 PE=1 SV=4	1.32473	0.843272	0.959389
Q8VDD5	MYH9	Myosin-9 OS=Mus musculus GN=Myh9 PE=1 SV=4	0.795827	1.27637
Q9D0L8	MCES	mRNA cap guanine-N7 methyltransferase OS=Mus musculus GN=Rnmt PE=1 SV=1	1.07634	1.1159	0.865855
P97855	G3BP1	Ras GTPase-activating protein-binding protein 1 OS=Mus musculus GN=G3bp1 PE=1 SV=1	0.864508	1.24469	0.937096
Q9WTU0	PHF2	Lysine-specific demethylase PHF2 OS=Mus musculus GN=Phf2 PE=1 SV=2	0.995594	1.03038
Q9D6Z1	NOP56	Nucleolar protein 56 OS=Mus musculus GN=Nop56 PE=1 SV=2	1.0373	1.00426	0.993919
Q62261	SPTB2	Spectrin beta chain, non-erythrocytic 1 OS=Mus musculus GN=Sptbn1 PE=1 SV=2	1.27298	0.907644	0.822915
P14869	RLA0	60S acidic ribosomal protein P0 OS=Mus musculus GN=Rplp0 PE=1 SV=3	1.00858	0.982509
Q05D44	IF2P	Eukaryotic translation initiation factor 5B OS=Mus musculus GN=Eif5b PE=1 SV=2	1.15605	0.925118	0.890438
Q80Y44	DDX10	Probable ATP-dependent RNA helicase DDX10 OS=Mus musculus GN=Ddx10 PE=1 SV=2	0.980576	0.990255
Q8CJF7	ELYS	Protein ELYS OS=Mus musculus GN=Ahctf1 PE=1 SV=1	1.07797	0.889297
Q91YE7	RBM5	RNA-binding protein 5 OS=Mus musculus GN=Rbm5 PE=1 SV=1	1.05534	1.04412	0.80259
Q3TFK5	GPTC4	G patch domain-containing protein 4 OS=Mus musculus GN=Gpatch4 PE=1 SV=1	1.18668	0.852629	0.829322
Q810V0	MPP10	U3 small nucleolar ribonucleoprotein protein MPP10 OS=Mus musculus GN=Mphosph10 PE=1 SV=2	1.45221	0.441575
P46935	NEDD4	E3 ubiquitin-protein ligase NEDD4 OS=Mus musculus GN=Nedd4 PE=1 SV=3	0.801196	1.07638
Q6DID3	SCAF8	Protein SCAF8 OS=Mus musculus GN=Scaf8 PE=1 SV=1	0.98294	0.889501
Q99LL5	PWP1	Periodic tryptophan protein 1 homolog OS=Mus musculus GN=Pwp1 PE=1 SV=1	0.937239	0.716043	1.11648
Q5SSI6	UTP18	U3 small nucleolar RNA-associated protein 18 homolog OS=Mus musculus GN=Utp18 PE=1 SV=1	1.02444	0.903712	0.834793
Q7TPV4	MBB1A	Myb-binding protein 1A OS=Mus musculus GN=Mybbp1a PE=1 SV=2	0.692726	1.10295
Q6PAL0	BEND3	BEN domain-containing protein 3 OS=Mus musculus GN=Bend3 PE=2 SV=1	1.08389	0.70531
P24788	CD11B	Cyclin-dependent kinase 11B OS=Mus musculus GN=Cdk11b PE=1 SV=2	0.970484	0.838841	0.834193
F8VPU2	FARP1	FERM, RhoGEF and pleckstrin domain-containing protein 1 OS=Mus musculus GN=Farp1 PE=1 SV=1	0.866998	0.836346	0.904106
Q8VDJ3	VIGLN	Vigilin OS=Mus musculus GN=Hdlbp PE=1 SV=1	0.937106	0.778796
Q3TKT4	SMCA4	Transcription activator BRG1 OS=Mus musculus GN=Smarca4 PE=1 SV=1	0.985678	0.71929
P57776	EF1D	Elongation factor 1-delta OS=Mus musculus GN=Eef1d PE=1 SV=3	1.20186	0.810729	0.542044
Q9D4J7	PHF6	PHD finger protein 6 OS=Mus musculus GN=Phf6 PE=2 SV=1	0.844454	0.834697
D3YXK2	SAFB1	Scaffold attachment factor B1 OS=Mus musculus GN=Safb PE=1 SV=2	0.899054	0.77089	0.845592
Q99L90	MCRS1	Microspherule protein 1 OS=Mus musculus GN=Mcrs1 PE=1 SV=1	0.729437	0.940066
Q9WU56	TRUA	tRNA pseudouridine synthase A, mitochondrial OS=Mus musculus GN=Pus1 PE=1 SV=2	0.625566	1.0411
P48678	LMNA	Prelamin-A/C OS=Mus musculus GN=Lmna PE=1 SV=2	0.882896	0.754646
Q9R1C7	PR40A	Pre-mRNA-processing factor 40 homolog A OS=Mus musculus GN=Prpf40a PE=1 SV=1	0.945928	0.682225
Q8R3N6	THOC1	THO complex subunit 1 OS=Mus musculus GN=Thoc1 PE=1 SV=1	0.934887	0.686835
Q3TYA6	MPP8	M-phase phosphoprotein 8 OS=Mus musculus GN=Mphosph8 PE=1 SV=1	1.35821	0.77579	0.273987
O35691	PININ	Pinin OS=Mus musculus GN=Pnn PE=1 SV=4	0.952157	0.725082	0.699758
Q7TQH0	ATX2L	Ataxin-2-like protein OS=Mus musculus GN=Atxn2l PE=1 SV=1	0.874623	0.80004	0.685335
O09106	HDAC1	Histone deacetylase 1 OS=Mus musculus GN=Hdac1 PE=1 SV=1	1.04768	0.719412	0.578561
P70288	HDAC2	Histone deacetylase 2 OS=Mus musculus GN=Hdac2 PE=1 SV=1	0.822718	0.770965	0.739404
Q8C079	STRP1	Striatin-interacting protein 1 OS=Mus musculus GN=Strip1 PE=1 SV=2	0.720813	0.630735	0.966215
Q8R1A4	DOCK7	Dedicator of cytokinesis protein 7 OS=Mus musculus GN=Dock7 PE=1 SV=3	0.873975	0.669612
Q9JIK5	DDX21	Nucleolar RNA helicase 2 OS=Mus musculus GN=Ddx21 PE=1 SV=3	0.769952	0.770799
P26231	CTNA1	Catenin alpha-1 OS=Mus musculus GN=Ctnna1 PE=1 SV=1	0.553706	0.956266
Q9QZQ8	H2AY	Core histone macro-H2A.1 OS=Mus musculus GN=H2afy PE=1 SV=3	1.23621	0.268867
P97351	RS3A	40S ribosomal protein S3a OS=Mus musculus GN=Rps3a PE=1 SV=3	0.700327	0.738014
Q1HFZ0	NSUN2	tRNA (cytosine(34)-C(5))-methyltransferase OS=Mus musculus GN=Nsun2 PE=1 SV=2	0.661832	0.707028	0.740612
Q3B7Z2	OSBP1	Oxysterol-binding protein 1 OS=Mus musculus GN=Osbp PE=1 SV=3	0.726508	0.671779
Q8JZQ9	EIF3B	Eukaryotic translation initiation factor 3 subunit B OS=Mus musculus GN=Eif3b PE=1 SV=1	0.702585	0.786043	0.579887
P14873	MAP1B	Microtubule-associated protein 1B OS=Mus musculus GN=Map1b PE=1 SV=2	0.82731	0.637527	0.577542
O35344	IMA4	Importin subunit alpha-4 OS=Mus musculus GN=Kpna3 PE=1 SV=1	0.678801	0.637861
P42208	Sept2	Septin-2 OS=Mus musculus GN=Sept2 PE=1 SV=2	0.644003	0.594973	0.638573
Q7TMY8	HUWE1	E3 ubiquitin-protein ligase HUWE1 OS=Mus musculus GN=Huwe1 PE=1 SV=5	0.663177		0.520692
Q6PDL0	DC1L2	Cytoplasmic dynein 1 light intermediate chain 2 OS=Mus musculus GN=Dync1li2 PE=1 SV=2	0.591804	0.590153
P31750	AKT1	RAC-alpha serine/threonine-protein kinase OS=Mus musculus GN=Akt1 PE=1 SV=2	0.642028		0.598411
Q91WM3	U3IP2	U3 small nucleolar RNA-interacting protein 2 OS=Mus musculus GN=Rrp9 PE=1 SV=1	0.607414	0.611335	0.535832
Q810A7	DDX42	ATP-dependent RNA helicase DDX42 OS=Mus musculus GN=Ddx42 PE=1 SV=3	0.563353	0.483754	0.667571
Q8BK67	RCC2	Protein RCC2 OS=Mus musculus GN=Rcc2 PE=1 SV=1	0.668445	0.633247	0.398981
Q64337	SQSTM	Sequestosome-1 OS=Mus musculus GN=Sqstm1 PE=1 SV=1	0.612629	0.449862	0.494255
P97801	SMN	Survival motor neuron protein OS=Mus musculus GN=Smn1 PE=1 SV=1	0.502764	0.515431
Q07113	MPRI	Cation-independent mannose-6-phosphate receptor OS=Mus musculus GN=Igf2r PE=1 SV=1	0.657255	0.576508	0.287148
P70698	PYRG1	CTP synthase 1 OS=Mus musculus GN=Ctps1 PE=1 SV=2	0.331064	0.594444
P07901	HS90A	Heat shock protein HSP 90-alpha OS=Mus musculus GN=Hsp90aa1 PE=1 SV=4	0.437347	0.0307228	0.30324
